# Supplementary material for: Sweet taste of heavy water
Source: Commun Biol. 2021 Apr 6;4:440. doi: 10.1038/s42003-021-01964-y (PMC8024362; doi:10.1038/s42003-021-01964-y)
Supplement: Supplementary file 3 — Supplementary Data 1 [file 42003_2021_1964_MOESM3_ESM.xlsx]

## Sheet: cyclamate
H2O						D2O
(x)	Panelist_Code	sweetness(y)				(x)	Panelist_Code	sweetness (y)
H2O	huji1	1				100% D2O	huji1	3.2
3.5 mM Cyclamate (H2O)	huji1	6.3				3.5 mM Cyclamate (D2O)	huji1	7.2
4.5 mM Cyclamate (H2O)	huji1	8				4.5 mM Cyclamate (D2O)	huji1	7.3
5.5 mM Cyclamate (H2O)	huji1	8.3				5.5 mM Cyclamate (D2O)	huji1	7.5
H2O	huji2	1				100% D2O	huji2	1.8
3.5 mM Cyclamate (H2O)	huji2	5				3.5 mM Cyclamate (D2O)	huji2	4.1
4.5 mM Cyclamate (H2O)	huji2	4.5				4.5 mM Cyclamate (D2O)	huji2	6.2
5.5 mM Cyclamate (H2O)	huji2	6.1				5.5 mM Cyclamate (D2O)	huji2	5.7
H2O	huji3	0.9				100% D2O	huji3	1
3.5 mM Cyclamate (H2O)	huji3	7				3.5 mM Cyclamate (D2O)	huji3	7
4.5 mM Cyclamate (H2O)	huji3	5.7				4.5 mM Cyclamate (D2O)	huji3	6.9
5.5 mM Cyclamate (H2O)	huji3	7.9				5.5 mM Cyclamate (D2O)	huji3	8.2
H2O	huji12	1.1				100% D2O	huji12	3
3.5 mM Cyclamate (H2O)	huji12	5.1				3.5 mM Cyclamate (D2O)	huji12	5.2
4.5 mM Cyclamate (H2O)	huji12	5				4.5 mM Cyclamate (D2O)	huji12	5.3
5.5 mM Cyclamate (H2O)	huji12	5.2				5.5 mM Cyclamate (D2O)	huji12	5.3
H2O	huji15	1.1				100% D2O	huji15	2.1
3.5 mM Cyclamate (H2O)	huji15	6				3.5 mM Cyclamate (D2O)	huji15	6.5
4.5 mM Cyclamate (H2O)	huji15	5.9				4.5 mM Cyclamate (D2O)	huji15	6.2
5.5 mM Cyclamate (H2O)	huji15	6.2				5.5 mM Cyclamate (D2O)	huji15	6.5
H2O	huji10	3.4				100% D2O	huji10	4.2
3.5 mM Cyclamate (H2O)	huji10	6				3.5 mM Cyclamate (D2O)	huji10	6.5
4.5 mM Cyclamate (H2O)	huji10	5.1				4.5 mM Cyclamate (D2O)	huji10	8.1
5.5 mM Cyclamate (H2O)	huji10	7.2				5.5 mM Cyclamate (D2O)	huji10	6.3
H2O	huji5	1				100% D2O	huji5	1
3.5 mM Cyclamate (H2O)	huji5	3				3.5 mM Cyclamate (D2O)	huji5	7
4.5 mM Cyclamate (H2O)	huji5	6.5				4.5 mM Cyclamate (D2O)	huji5	5
5.5 mM Cyclamate (H2O)	huji5	4				5.5 mM Cyclamate (D2O)	huji5	9
H2O	huji7	1				100% D2O	huji7	2
3.5 mM Cyclamate (H2O)	huji7	3				3.5 mM Cyclamate (D2O)	huji7	4
4.5 mM Cyclamate (H2O)	huji7	3				4.5 mM Cyclamate (D2O)	huji7	5.3
5.5 mM Cyclamate (H2O)	huji7	4				5.5 mM Cyclamate (D2O)	huji7	6
H2O	huji16	1.1				100% D2O	huji16	1
3.5 mM Cyclamate (H2O)	huji16	3.1				3.5 mM Cyclamate (D2O)	huji16	7.5
4.5 mM Cyclamate (H2O)	huji16	5				4.5 mM Cyclamate (D2O)	huji16	7
5.5 mM Cyclamate (H2O)	huji16	6.1				5.5 mM Cyclamate (D2O)	huji16	8
H2O	huji8	1.1				100% D2O	huji8	1.3
3.5 mM Cyclamate (H2O)	huji8	4.6				3.5 mM Cyclamate (D2O)	huji8	6.5
4.5 mM Cyclamate (H2O)	huji8	5.1				4.5 mM Cyclamate (D2O)	huji8	4
5.5 mM Cyclamate (H2O)	huji8	7				5.5 mM Cyclamate (D2O)	huji8	5.1
H2O	huji11	1.1				100% D2O	huji11	1
3.5 mM Cyclamate (H2O)	huji11	5				3.5 mM Cyclamate (D2O)	huji11	5.3
4.5 mM Cyclamate (H2O)	huji11	4				4.5 mM Cyclamate (D2O)	huji11	6
5.5 mM Cyclamate (H2O)	huji11	6				5.5 mM Cyclamate (D2O)	huji11	4.5
H2O	huji14	1.5				100% D2O	huji14	2.6
3.5 mM Cyclamate (H2O)	huji14	3.5				3.5 mM Cyclamate (D2O)	huji14	5
4.5 mM Cyclamate (H2O)	huji14	4				4.5 mM Cyclamate (D2O)	huji14	4.4
5.5 mM Cyclamate (H2O)	huji14	5.5				5.5 mM Cyclamate (D2O)	huji14	6
H2O	huji13	1.2				100% D2O	huji13	8.9
3.5 mM Cyclamate (H2O)	huji13	5				3.5 mM Cyclamate (D2O)	huji13	4.3
4.5 mM Cyclamate (H2O)	huji13	7.2				4.5 mM Cyclamate (D2O)	huji13	7
5.5 mM Cyclamate (H2O)	huji13	8.7				5.5 mM Cyclamate (D2O)	huji13	8
H2O	huji4	1				100% D2O	huji4	2
3.5 mM Cyclamate (H2O)	huji4	3				3.5 mM Cyclamate (D2O)	huji4	2.5
4.5 mM Cyclamate (H2O)	huji4	3				4.5 mM Cyclamate (D2O)	huji4	5
5.5 mM Cyclamate (H2O)	huji4	3.9				5.5 mM Cyclamate (D2O)	huji4	4.5
H2O	huji17	3				100% D2O	huji17	3
3.5 mM Cyclamate (H2O)	huji17	5.5				3.5 mM Cyclamate (D2O)	huji17	5
4.5 mM Cyclamate (H2O)	huji17	5				4.5 mM Cyclamate (D2O)	huji17	6.5
5.5 mM Cyclamate (H2O)	huji17	5				5.5 mM Cyclamate (D2O)	huji17	6.1
H2O	huji25	1				100% D2O	huji25	1.5
3.5 mM Cyclamate (H2O)	huji25	4				3.5 mM Cyclamate (D2O)	huji25	6
4.5 mM Cyclamate (H2O)	huji25	5				4.5 mM Cyclamate (D2O)	huji25	6.6
5.5 mM Cyclamate (H2O)	huji25	6				5.5 mM Cyclamate (D2O)	huji25	6.3
H2O	huji27	1.1				100% D2O	huji27	1.2
3.5 mM Cyclamate (H2O)	huji27	5.5				3.5 mM Cyclamate (D2O)	huji27	6.1
4.5 mM Cyclamate (H2O)	huji27	6.9				4.5 mM Cyclamate (D2O)	huji27	5.9
5.5 mM Cyclamate (H2O)	huji27	5.5				5.5 mM Cyclamate (D2O)	huji27	6.4
H2O	huji23	1.4				100% D2O	huji23	3.1
3.5 mM Cyclamate (H2O)	huji23	5.1				3.5 mM Cyclamate (D2O)	huji23	5.4
4.5 mM Cyclamate (H2O)	huji23	6				4.5 mM Cyclamate (D2O)	huji23	5
5.5 mM Cyclamate (H2O)	huji23	5				5.5 mM Cyclamate (D2O)	huji23	6
H2O	huji6	1.1				100% D2O	huji6	2.4
3.5 mM Cyclamate (H2O)	huji6	5				3.5 mM Cyclamate (D2O)	huji6	8
4.5 mM Cyclamate (H2O)	huji6	7				4.5 mM Cyclamate (D2O)	huji6	8
5.5 mM Cyclamate (H2O)	huji6	5.8				5.5 mM Cyclamate (D2O)	huji6	7
H2O	huji22	1				100% D2O	huji22	2
3.5 mM Cyclamate (H2O)	huji22	2				3.5 mM Cyclamate (D2O)	huji22	4
4.5 mM Cyclamate (H2O)	huji22	2.3				4.5 mM Cyclamate (D2O)	huji22	3
5.5 mM Cyclamate (H2O)	huji22	3				5.5 mM Cyclamate (D2O)	huji22	5
H2O	huji18	1				100% D2O	huji18	3
3.5 mM Cyclamate (H2O)	huji18	4				3.5 mM Cyclamate (D2O)	huji18	4.6
4.5 mM Cyclamate (H2O)	huji18	4.7				4.5 mM Cyclamate (D2O)	huji18	6.1
5.5 mM Cyclamate (H2O)	huji18	5				5.5 mM Cyclamate (D2O)	huji18	5.5
H2O	huji26	0.9				100% D2O	huji26	1
3.5 mM Cyclamate (H2O)	huji26	2.3				3.5 mM Cyclamate (D2O)	huji26	2.8
4.5 mM Cyclamate (H2O)	huji26	3				4.5 mM Cyclamate (D2O)	huji26	2.5
5.5 mM Cyclamate (H2O)	huji26	2.3				5.5 mM Cyclamate (D2O)	huji26	2.8
H2O	huji9	5.9				100% D2O	huji9	1.3
3.5 mM Cyclamate (H2O)	huji9	8.1				3.5 mM Cyclamate (D2O)	huji9	7.1
4.5 mM Cyclamate (H2O)	huji9	6.1				4.5 mM Cyclamate (D2O)	huji9	5.9
5.5 mM Cyclamate (H2O)	huji9	8.9				5.5 mM Cyclamate (D2O)	huji9	7.9
H2O	huji28	1.1				100% D2O	huji28	3.9
3.5 mM Cyclamate (H2O)	huji28	7.7				3.5 mM Cyclamate (D2O)	huji28	8
4.5 mM Cyclamate (H2O)	huji28	7				4.5 mM Cyclamate (D2O)	huji28	6.9
5.5 mM Cyclamate (H2O)	huji28	6.1				5.5 mM Cyclamate (D2O)	huji28	7.1
H2O	huji24	1.4				100% D2O	huji24	1
3.5 mM Cyclamate (H2O)	huji24	5.1				3.5 mM Cyclamate (D2O)	huji24	4
4.5 mM Cyclamate (H2O)	huji24	7				4.5 mM Cyclamate (D2O)	huji24	4.1
5.5 mM Cyclamate (H2O)	huji24	3				5.5 mM Cyclamate (D2O)	huji24	6.9
H2O	huji20	1.4				100% D2O	huji20	2
3.5 mM Cyclamate (H2O)	huji20	5				3.5 mM Cyclamate (D2O)	huji20	9
4.5 mM Cyclamate (H2O)	huji20	4				4.5 mM Cyclamate (D2O)	huji20	9
5.5 mM Cyclamate (H2O)	huji20	3.4				5.5 mM Cyclamate (D2O)	huji20	9
H2O	huji29	1				100% D2O	huji29	5
3.5 mM Cyclamate (H2O)	huji29	7				3.5 mM Cyclamate (D2O)	huji29	6
4.5 mM Cyclamate (H2O)	huji29	7.8				4.5 mM Cyclamate (D2O)	huji29	6
5.5 mM Cyclamate (H2O)	huji29	6.5				5.5 mM Cyclamate (D2O)	huji29	7
H2O	huji30	0.9				100% D2O	huji30	1
3.5 mM Cyclamate (H2O)	huji30	7				3.5 mM Cyclamate (D2O)	huji30	5
4.5 mM Cyclamate (H2O)	huji30	9				4.5 mM Cyclamate (D2O)	huji30	1
5.5 mM Cyclamate (H2O)	huji30	5				5.5 mM Cyclamate (D2O)	huji30	9
H2O	huji19	2.6				100% D2O	huji19	1
3.5 mM Cyclamate (H2O)	huji19	5.7				3.5 mM Cyclamate (D2O)	huji19	6.2
4.5 mM Cyclamate (H2O)	huji19	6.2				4.5 mM Cyclamate (D2O)	huji19	7.8
5.5 mM Cyclamate (H2O)	huji19	5.6				5.5 mM Cyclamate (D2O)	huji19	8.6
H2O	huji21	1				100% D2O	huji21	2.7
3.5 mM Cyclamate (H2O)	huji21	4.4				3.5 mM Cyclamate (D2O)	huji21	6.6
4.5 mM Cyclamate (H2O)	huji21	5.2				4.5 mM Cyclamate (D2O)	huji21	6.9
5.5 mM Cyclamate (H2O)	huji21	5				5.5 mM Cyclamate (D2O)	huji21	6.5

## Sheet: glucose
D2O					H20
(X)	Panelist_Code	sweetness(y)			(X)	Panelist_Code	sweetness(y)
100% D2O	huji1	1			H2O	huji1	1
D20+50mM Glu	huji1	1			H20+50mM Glucose	huji1	1
D20+75mM Glu	huji1	3			H20+75mM Glucose	huji1	1.4
D20+100mM Glu	huji1	1.8			H20+100mM Glucose	huji1	3
100% D2O	huji3	1.5			H2O	huji3	1
D20+50mM Glu	huji3	6.5			H20+50mM Glucose	huji3	1
D20+75mM Glu	huji3	3			H20+75mM Glucose	huji3	1
D20+100mM Glu	huji3	6.5			H20+100mM Glucose	huji3	3
100% D2O	huji2	2			H2O	huji2	1
D20+50mM Glu	huji2	2.8			H20+50mM Glucose	huji2	1.4
D20+75mM Glu	huji2	3			H20+75mM Glucose	huji2	3
D20+100mM Glu	huji2	3.5			H20+100mM Glucose	huji2	2.8
100% D2O	huji5	2.6			H2O	huji5	1.1
D20+50mM Glu	huji5	3.2			H20+50mM Glucose	huji5	2.5
D20+75mM Glu	huji5	4.1			H20+75mM Glucose	huji5	1.4
D20+100mM Glu	huji5	4.5			H20+100mM Glucose	huji5	1.1
100% D2O	huji6	3			H2O	huji6	3
D20+50mM Glu	huji6	4			H20+50mM Glucose	huji6	2
D20+75mM Glu	huji6	4			H20+75mM Glucose	huji6	1
D20+100mM Glu	huji6	4.1			H20+100mM Glucose	huji6	4
100% D2O	huji8	1			H2O	huji8	1
D20+50mM Glu	huji8	3			H20+50mM Glucose	huji8	1.3
D20+75mM Glu	huji8	1			H20+75mM Glucose	huji8	1.6
D20+100mM Glu	huji8	2.2			H20+100mM Glucose	huji8	4
100% D2O	huji9	1			H2O	huji9	1
D20+50mM Glu	huji9	3			H20+50mM Glucose	huji9	1
D20+75mM Glu	huji9	3			H20+75mM Glucose	huji9	3
D20+100mM Glu	huji9	1.5			H20+100mM Glucose	huji9	3
100% D2O	huji12	4			H2O	huji12	1
D20+50mM Glu	huji12	2.9			H20+50mM Glucose	huji12	1
D20+75mM Glu	huji12	6			H20+75mM Glucose	huji12	2
D20+100mM Glu	huji12	5			H20+100mM Glucose	huji12	3
100% D2O	huji4	4			H2O	huji4	1
D20+50mM Glu	huji4	4			H20+50mM Glucose	huji4	3
D20+75mM Glu	huji4	6			H20+75mM Glucose	huji4	3
D20+100mM Glu	huji4	6			H20+100mM Glucose	huji4	5
100% D2O	huji13	1			H2O	huji13	1.1
D20+50mM Glu	huji13	1.4			H20+50mM Glucose	huji13	1
D20+75mM Glu	huji13	2			H20+75mM Glucose	huji13	1
D20+100mM Glu	huji13	3			H20+100mM Glucose	huji13	1
100% D2O	huji15	2			H2O	huji15	1
D20+50mM Glu	huji15	4			H20+50mM Glucose	huji15	1.7
D20+75mM Glu	huji15	4			H20+75mM Glucose	huji15	1.1
D20+100mM Glu	huji15	4.6			H20+100mM Glucose	huji15	2
100% D2O	huji7	4.8			H2O	huji7	2.9
D20+50mM Glu	huji7	5.7			H20+50mM Glucose	huji7	3.9
D20+75mM Glu	huji7	5.9			H20+75mM Glucose	huji7	2.1
D20+100mM Glu	huji7	6.1			H20+100mM Glucose	huji7	3.8
100% D2O	huji14	3			H2O	huji14	1
D20+50mM Glu	huji14	3.8			H20+50mM Glucose	huji14	1.5
D20+75mM Glu	huji14	3.4			H20+75mM Glucose	huji14	1.4
D20+100mM Glu	huji14	4.2			H20+100mM Glucose	huji14	3
100% D2O	huji10	3			H2O	huji10	1.2
D20+50mM Glu	huji10	3			H20+50mM Glucose	huji10	1.1
D20+75mM Glu	huji10	3.2			H20+75mM Glucose	huji10	2.7
D20+100mM Glu	huji10	3.9			H20+100mM Glucose	huji10	3.1
100% D2O	huji17	2			H2O	huji17	1
D20+50mM Glu	huji17	2			H20+50mM Glucose	huji17	1
D20+75mM Glu	huji17	3			H20+75mM Glucose	huji17	1
D20+100mM Glu	huji17	5			H20+100mM Glucose	huji17	1.4
100% D2O	huji11	2.9			H2O	huji11	1
D20+50mM Glu	huji11	5			H20+50mM Glucose	huji11	1.6
D20+75mM Glu	huji11	3.1			H20+75mM Glucose	huji11	1.6
D20+100mM Glu	huji11	3			H20+100mM Glucose	huji11	2.5
100% D2O	huji16	1			H2O	huji16	1
D20+50mM Glu	huji16	1.3			H20+50mM Glucose	huji16	1.5
D20+75mM Glu	huji16	1.4			H20+75mM Glucose	huji16	1.3
D20+100mM Glu	huji16	1.5			H20+100mM Glucose	huji16	1.3
100% D2O	huji22	1			H2O	huji22	1
D20+50mM Glu	huji22	1			H20+50mM Glucose	huji22	1
D20+75mM Glu	huji22	1			H20+75mM Glucose	huji22	1
D20+100mM Glu	huji22	1.7			H20+100mM Glucose	huji22	1.6
100% D2O	huji21	1			H2O	huji21	3
D20+50mM Glu	huji21	1			H20+50mM Glucose	huji21	1
D20+75mM Glu	huji21	2			H20+75mM Glucose	huji21	3
D20+100mM Glu	huji21	1			H20+100mM Glucose	huji21	3
100% D2O	huji18	1.4			H2O	huji18	1
D20+50mM Glu	huji18	4			H20+50mM Glucose	huji18	1
D20+75mM Glu	huji18	3			H20+75mM Glucose	huji18	1.7
D20+100mM Glu	huji18	2.5			H20+100mM Glucose	huji18	3
100% D2O	huji19	2			H2O	huji19	1
D20+50mM Glu	huji19	1			H20+50mM Glucose	huji19	1
D20+75mM Glu	huji19	3			H20+75mM Glucose	huji19	1
D20+100mM Glu	huji19	3			H20+100mM Glucose	huji19	3
100% D2O	huji20	5			H2O	huji20	1
D20+50mM Glu	huji20	5			H20+50mM Glucose	huji20	2
D20+75mM Glu	huji20	3			H20+75mM Glucose	huji20	1.1
D20+100mM Glu	huji20	6.1			H20+100mM Glucose	huji20	1.1
100% D2O	huji29	1.3			H2O	huji29	3
D20+50mM Glu	huji29	6			H20+50mM Glucose	huji29	2.4
D20+75mM Glu	huji29	1.4			H20+75mM Glucose	huji29	2
D20+100mM Glu	huji29	5.9			H20+100mM Glucose	huji29	4.5
100% D2O	huji27	1			H2O	huji27	1
D20+50mM Glu	huji27	1			H20+50mM Glucose	huji27	1
D20+75mM Glu	huji27	1			H20+75mM Glucose	huji27	1
D20+100mM Glu	huji27	1.5			H20+100mM Glucose	huji27	1.6
100% D2O	huji28	1.6			H2O	huji28	1.1
D20+50mM Glu	huji28	3			H20+50mM Glucose	huji28	1
D20+75mM Glu	huji28	3			H20+75mM Glucose	huji28	1.5
D20+100mM Glu	huji28	4.1			H20+100mM Glucose	huji28	3
100% D2O	huji25	3			H2O	huji25	2.1
D20+50mM Glu	huji25	3.9			H20+50mM Glucose	huji25	4
D20+75mM Glu	huji25	3			H20+75mM Glucose	huji25	3.1
D20+100mM Glu	huji25	4			H20+100mM Glucose	huji25	4.5
100% D2O	huji26	0.3			H2O	huji26	0.4
D20+50mM Glu	huji26	3.4			H20+50mM Glucose	huji26	0.1
D20+75mM Glu	huji26	0.9			H20+75mM Glucose	huji26	1.2
D20+100mM Glu	huji26	1.2			H20+100mM Glucose	huji26	0.1
100% D2O	huji24	2.4			H2O	huji24	1
D20+50mM Glu	huji24	2			H20+50mM Glucose	huji24	1
D20+75mM Glu	huji24	3			H20+75mM Glucose	huji24	1.5
D20+100mM Glu	huji24	3.5			H20+100mM Glucose	huji24	2
100% D2O	huji23	3.3			H2O	huji23	1.8
D20+50mM Glu	huji23	4.6			H20+50mM Glucose	huji23	2.8
D20+75mM Glu	huji23	4.9			H20+75mM Glucose	huji23	2.2
D20+100mM Glu	huji23	5.7			H20+100mM Glucose	huji23	4.6
100% D2O	huji30	1.5			H2O	huji30	1.5
D20+50mM Glu	huji30	1			H20+50mM Glucose	huji30	1.5
D20+75mM Glu	huji30	1			H20+75mM Glucose	huji30	1.6
D20+100mM Glu	huji30	1			H20+100mM Glucose	huji30	1.7

## Sheet: sucrose
D2O						H2O
(x)	Panelist_Code	sweetness(y)				(x)	Panelist_Code	sweetness(y)
D2O + 50mM sucrose	huji1	1				H2O + 50mM Sucrose	huji1	3
D2O + 75mM sucrose	huji1	3.2				H2O + 75mM Sucrose	huji1	3.4
D2O + 100mM sucrose	huji1	3				H2O + 100mM Sucrose	huji1	3.8
D2O + 50mM sucrose	huji3	7				H2O + 50mM Sucrose	huji3	2
D2O + 75mM sucrose	huji3	4				H2O + 75mM Sucrose	huji3	3
D2O + 100mM sucrose	huji3	3				H2O + 100mM Sucrose	huji3	7
D2O + 50mM sucrose	huji2	5				H2O + 50mM Sucrose	huji2	3.5
D2O + 75mM sucrose	huji2	6				H2O + 75mM Sucrose	huji2	3.3
D2O + 100mM sucrose	huji2	5.6				H2O + 100mM Sucrose	huji2	4.6
D2O + 50mM sucrose	huji5	1.6				H2O + 50mM Sucrose	huji5	3.4
D2O + 75mM sucrose	huji5	2.1				H2O + 75mM Sucrose	huji5	2.9
D2O + 100mM sucrose	huji5	4.9				H2O + 100mM Sucrose	huji5	3.2
D2O + 50mM sucrose	huji6	5				H2O + 50mM Sucrose	huji6	5
D2O + 75mM sucrose	huji6	6				H2O + 75mM Sucrose	huji6	5
D2O + 100mM sucrose	huji6	5				H2O + 100mM Sucrose	huji6	7
D2O + 50mM sucrose	huji8	2.5				H2O + 50mM Sucrose	huji8	2
D2O + 75mM sucrose	huji8	5.4				H2O + 75mM Sucrose	huji8	3.3
D2O + 100mM sucrose	huji8	5				H2O + 100mM Sucrose	huji8	3.6
D2O + 50mM sucrose	huji9	1				H2O + 50mM Sucrose	huji9	3
D2O + 75mM sucrose	huji9	2				H2O + 75mM Sucrose	huji9	7
D2O + 100mM sucrose	huji9	5				H2O + 100mM Sucrose	huji9	5
D2O + 50mM sucrose	huji12	5				H2O + 50mM Sucrose	huji12	5
D2O + 75mM sucrose	huji12	7				H2O + 75mM Sucrose	huji12	4
D2O + 100mM sucrose	huji12	7				H2O + 100mM Sucrose	huji12	8
D2O + 50mM sucrose	huji4	5				H2O + 50mM Sucrose	huji4	5
D2O + 75mM sucrose	huji4	7				H2O + 75mM Sucrose	huji4	6
D2O + 100mM sucrose	huji4	7				H2O + 100mM Sucrose	huji4	6
D2O + 50mM sucrose	huji13	4				H2O + 50mM Sucrose	huji13	2
D2O + 75mM sucrose	huji13	4				H2O + 75mM Sucrose	huji13	3.1
D2O + 100mM sucrose	huji13	6				H2O + 100mM Sucrose	huji13	5
D2O + 50mM sucrose	huji15	4				H2O + 50mM Sucrose	huji15	2
D2O + 75mM sucrose	huji15	3.5				H2O + 75mM Sucrose	huji15	3
D2O + 100mM sucrose	huji15	4.5				H2O + 100mM Sucrose	huji15	3.5
D2O + 50mM sucrose	huji7	6.1				H2O + 50mM Sucrose	huji7	4.4
D2O + 75mM sucrose	huji7	6.1				H2O + 75mM Sucrose	huji7	6.6
D2O + 100mM sucrose	huji7	6.7				H2O + 100mM Sucrose	huji7	5.9
D2O + 50mM sucrose	huji14	5.1				H2O + 50mM Sucrose	huji14	4.5
D2O + 75mM sucrose	huji14	5.7				H2O + 75mM Sucrose	huji14	4.8
D2O + 100mM sucrose	huji14	6				H2O + 100mM Sucrose	huji14	5
D2O + 50mM sucrose	huji10	4.2				H2O + 50mM Sucrose	huji10	3
D2O + 75mM sucrose	huji10	4.6				H2O + 75mM Sucrose	huji10	2.9
D2O + 100mM sucrose	huji10	6.4				H2O + 100mM Sucrose	huji10	5
D2O + 50mM sucrose	huji17	5				H2O + 50mM Sucrose	huji17	4
D2O + 75mM sucrose	huji17	6				H2O + 75mM Sucrose	huji17	4
D2O + 100mM sucrose	huji17	6				H2O + 100mM Sucrose	huji17	5
D2O + 50mM sucrose	huji11	4.5				H2O + 50mM Sucrose	huji11	4.6
D2O + 75mM sucrose	huji11	5				H2O + 75mM Sucrose	huji11	5.4
D2O + 100mM sucrose	huji11	4.1				H2O + 100mM Sucrose	huji11	5.7
D2O + 50mM sucrose	huji16	1.6				H2O + 50mM Sucrose	huji16	1.7
D2O + 75mM sucrose	huji16	1.7				H2O + 75mM Sucrose	huji16	2
D2O + 100mM sucrose	huji16	2.3				H2O + 100mM Sucrose	huji16	3
D2O + 50mM sucrose	huji22	1.3				H2O + 50mM Sucrose	huji22	1.7
D2O + 75mM sucrose	huji22	2				H2O + 75mM Sucrose	huji22	2
D2O + 100mM sucrose	huji22	3.4				H2O + 100mM Sucrose	huji22	4.1
D2O + 50mM sucrose	huji21	1				H2O + 50mM Sucrose	huji21	5.5
D2O + 75mM sucrose	huji21	2				H2O + 75mM Sucrose	huji21	5
D2O + 100mM sucrose	huji21	1				H2O + 100mM Sucrose	huji21	5
D2O + 50mM sucrose	huji18	2.4				H2O + 50mM Sucrose	huji18	1.6
D2O + 75mM sucrose	huji18	1.6				H2O + 75mM Sucrose	huji18	4.6
D2O + 100mM sucrose	huji18	4				H2O + 100mM Sucrose	huji18	5
D2O + 50mM sucrose	huji19	4.1				H2O + 50mM Sucrose	huji19	2
D2O + 75mM sucrose	huji19	5				H2O + 75mM Sucrose	huji19	3
D2O + 100mM sucrose	huji19	5				H2O + 100mM Sucrose	huji19	4
D2O + 50mM sucrose	huji20	3				H2O + 50mM Sucrose	huji20	4
D2O + 75mM sucrose	huji20	5				H2O + 75mM Sucrose	huji20	5.4
D2O + 100mM sucrose	huji20	6				H2O + 100mM Sucrose	huji20	7
D2O + 50mM sucrose	huji29	6.8				H2O + 50mM Sucrose	huji29	2.3
D2O + 75mM sucrose	huji29	6.5				H2O + 75mM Sucrose	huji29	6.5
D2O + 100mM sucrose	huji29	6.9				H2O + 100mM Sucrose	huji29	7.1
D2O + 50mM sucrose	huji27	1.6				H2O + 50mM Sucrose	huji27	2
D2O + 75mM sucrose	huji27	1				H2O + 75mM Sucrose	huji27	2.5
D2O + 100mM sucrose	huji27	2				H2O + 100mM Sucrose	huji27	1.7
D2O + 50mM sucrose	huji28	4				H2O + 50mM Sucrose	huji28	2
D2O + 75mM sucrose	huji28	4				H2O + 75mM Sucrose	huji28	2.9
D2O + 100mM sucrose	huji28	5				H2O + 100mM Sucrose	huji28	4
D2O + 50mM sucrose	huji25	5				H2O + 50mM Sucrose	huji25	4
D2O + 75mM sucrose	huji25	5.6				H2O + 75mM Sucrose	huji25	7.9
D2O + 100mM sucrose	huji25	6.8				H2O + 100mM Sucrose	huji25	7.1
D2O + 50mM sucrose	huji26	2.8				H2O + 50mM Sucrose	huji26	3.4
D2O + 75mM sucrose	huji26	2.3				H2O + 75mM Sucrose	huji26	4.4
D2O + 100mM sucrose	huji26	1.8				H2O + 100mM Sucrose	huji26	4.4
D2O + 50mM sucrose	huji24	3				H2O + 50mM Sucrose	huji24	2.6
D2O + 75mM sucrose	huji24	4.5				H2O + 75mM Sucrose	huji24	4
D2O + 100mM sucrose	huji24	4.6				H2O + 100mM Sucrose	huji24	4.5
D2O + 50mM sucrose	huji23	3.1				H2O + 50mM Sucrose	huji23	4.7
D2O + 75mM sucrose	huji23	5.4				H2O + 75mM Sucrose	huji23	6.8
D2O + 100mM sucrose	huji23	6.7				H2O + 100mM Sucrose	huji23	6.5
D2O + 50mM sucrose	huji30	5				H2O + 50mM Sucrose	huji30	4
D2O + 75mM sucrose	huji30	6				H2O + 75mM Sucrose	huji30	4.6
D2O + 100mM sucrose	huji30	5				H2O + 100mM Sucrose	huji30	3.6

## Sheet: MSG
H2O					D2O
(x)	Panelist_Code	umammi(y)			(x)	Panelist_Code	umammi(y)
H2O	huji4	2.4			100% D2O	huji4	1.3
10 mM MSG (H2O)	huji4	3.6			10 mM MSG (D2O)	huji4	2.6
25 mM MSG (H2O)	huji4	4			25 mM MSG (D2O)	huji4	4.6
50 mM MSG (H2O)	huji4	5			50 mM MSG (D2O)	huji4	5.5
H2O	huji3	1			100% D2O	huji3	1
10 mM MSG (H2O)	huji3	3			10 mM MSG (D2O)	huji3	3
25 mM MSG (H2O)	huji3	5.5			25 mM MSG (D2O)	huji3	4
50 mM MSG (H2O)	huji3	4.6			50 mM MSG (D2O)	huji3	4.5
H2O	huji9	1			100% D2O	huji9	1.5
10 mM MSG (H2O)	huji9	7			10 mM MSG (D2O)	huji9	2.5
25 mM MSG (H2O)	huji9	4.5			25 mM MSG (D2O)	huji9	2
50 mM MSG (H2O)	huji9	8			50 mM MSG (D2O)	huji9	3
H2O	huji6	1.8			100% D2O	huji6	1.2
10 mM MSG (H2O)	huji6	4			10 mM MSG (D2O)	huji6	3
25 mM MSG (H2O)	huji6	8			25 mM MSG (D2O)	huji6	5.5
50 mM MSG (H2O)	huji6	9			50 mM MSG (D2O)	huji6	7
H2O	huji10	1.1			100% D2O	huji10	1.3
10 mM MSG (H2O)	huji10	3			10 mM MSG (D2O)	huji10	3.5
25 mM MSG (H2O)	huji10	7.1			25 mM MSG (D2O)	huji10	6.8
50 mM MSG (H2O)	huji10	8.5			50 mM MSG (D2O)	huji10	4
H2O	huji5	2			100% D2O	huji5	2.5
10 mM MSG (H2O)	huji5	3.5			10 mM MSG (D2O)	huji5	3.8
25 mM MSG (H2O)	huji5	5			25 mM MSG (D2O)	huji5	4.5
50 mM MSG (H2O)	huji5	5.8			50 mM MSG (D2O)	huji5	6
H2O	huji13	1			100% D2O	huji13	1
10 mM MSG (H2O)	huji13	2.5			10 mM MSG (D2O)	huji13	1
25 mM MSG (H2O)	huji13	3			25 mM MSG (D2O)	huji13	4.5
50 mM MSG (H2O)	huji13	4.2			50 mM MSG (D2O)	huji13	2.1
H2O	huji12	5.1			100% D2O	huji12	6.1
10 mM MSG (H2O)	huji12	6			10 mM MSG (D2O)	huji12	8.1
25 mM MSG (H2O)	huji12	7			25 mM MSG (D2O)	huji12	7
50 mM MSG (H2O)	huji12	7.5			50 mM MSG (D2O)	huji12	8.6
H2O	huji15	0.9			100% D2O	huji15	1.3
10 mM MSG (H2O)	huji15	6.1			10 mM MSG (D2O)	huji15	3.8
25 mM MSG (H2O)	huji15	8			25 mM MSG (D2O)	huji15	8.1
50 mM MSG (H2O)	huji15	9			50 mM MSG (D2O)	huji15	6.9
H2O	huji14	1			100% D2O	huji14	1.3
10 mM MSG (H2O)	huji14	7.6			10 mM MSG (D2O)	huji14	5.7
25 mM MSG (H2O)	huji14	6.6			25 mM MSG (D2O)	huji14	6.2
50 mM MSG (H2O)	huji14	9			50 mM MSG (D2O)	huji14	8.2
H2O	huji2	1			100% D2O	huji2	1
10 mM MSG (H2O)	huji2	1			10 mM MSG (D2O)	huji2	1.1
25 mM MSG (H2O)	huji2	2.5			25 mM MSG (D2O)	huji2	2.6
50 mM MSG (H2O)	huji2	3.3			50 mM MSG (D2O)	huji2	3.6
H2O	huji8	1			100% D2O	huji8	1.3
10 mM MSG (H2O)	huji8	1.3			10 mM MSG (D2O)	huji8	2.3
25 mM MSG (H2O)	huji8	3			25 mM MSG (D2O)	huji8	5
50 mM MSG (H2O)	huji8	3.5			50 mM MSG (D2O)	huji8	4
H2O	huji11	1.3			100% D2O	huji11	1.2
10 mM MSG (H2O)	huji11	1.3			10 mM MSG (D2O)	huji11	1.1
25 mM MSG (H2O)	huji11	8.2			25 mM MSG (D2O)	huji11	1.1
50 mM MSG (H2O)	huji11	7.2			50 mM MSG (D2O)	huji11	7.7
H2O	huji1	1			100% D2O	huji1	1
10 mM MSG (H2O)	huji1	4			10 mM MSG (D2O)	huji1	4
25 mM MSG (H2O)	huji1	3			25 mM MSG (D2O)	huji1	6
50 mM MSG (H2O)	huji1	4			50 mM MSG (D2O)	huji1	7
H2O	huji7	1			100% D2O	huji7	1.3
10 mM MSG (H2O)	huji7	1.7			10 mM MSG (D2O)	huji7	1.7
25 mM MSG (H2O)	huji7	4			25 mM MSG (D2O)	huji7	3.7
50 mM MSG (H2O)	huji7	7			50 mM MSG (D2O)	huji7	3

## Sheet: D20 ratio
(x)	Panelist_Code	sweetness (y)
H2O	huji5	1
25% D2O	huji5	2
50% D2O	huji5	1
75% D2O	huji5	3
100% D2O	huji5	3
H2O	huji6	1
25% D2O	huji6	2
50% D2O	huji6	2
75% D2O	huji6	4.9
100% D2O	huji6	6
H2O	huji9	1
25% D2O	huji9	1.4
50% D2O	huji9	1.9
75% D2O	huji9	2
100% D2O	huji9	2
H2O	huji4	1
25% D2O	huji4	1
50% D2O	huji4	1
75% D2O	huji4	1.5
100% D2O	huji4	2
H2O	huji3	1.2
25% D2O	huji3	1.2
50% D2O	huji3	1.4
75% D2O	huji3	1.4
100% D2O	huji3	2.2
H2O	huji7	1
25% D2O	huji7	1.1
50% D2O	huji7	1.1
75% D2O	huji7	1.1
100% D2O	huji7	1.1
H2O	huji1	1
25% D2O	huji1	1
50% D2O	huji1	1.2
75% D2O	huji1	2.4
100% D2O	huji1	2.9
H2O	huji2	3
25% D2O	huji2	4
50% D2O	huji2	7
75% D2O	huji2	7
100% D2O	huji2	7.5
H2O	huji16	2
25% D2O	huji16	1.9
50% D2O	huji16	2
75% D2O	huji16	1.5
100% D2O	huji16	1.4
H2O	huji11	1
25% D2O	huji11	1.3
50% D2O	huji11	2.4
75% D2O	huji11	2.1
100% D2O	huji11	3.3
H2O	huji8	1
25% D2O	huji8	1
50% D2O	huji8	3
75% D2O	huji8	3
100% D2O	huji8	4
H2O	huji19	1
25% D2O	huji19	1
50% D2O	huji19	2.5
75% D2O	huji19	2.6
100% D2O	huji19	2.6
H2O	huji13	1
25% D2O	huji13	1
50% D2O	huji13	1.5
75% D2O	huji13	1.6
100% D2O	huji13	2
H2O	huji14	2
25% D2O	huji14	3
50% D2O	huji14	4
75% D2O	huji14	3.6
100% D2O	huji14	4.1
H2O	huji15	1
25% D2O	huji15	3
50% D2O	huji15	3.4
75% D2O	huji15	4
100% D2O	huji15	1.5
H2O	huji20	1.1
25% D2O	huji20	1.2
50% D2O	huji20	1.3
75% D2O	huji20	1.7
100% D2O	huji20	2.1
H2O	huji22	1.6
25% D2O	huji22	1.5
50% D2O	huji22	1.7
75% D2O	huji22	2
100% D2O	huji22	2.6
H2O	huji12	1
25% D2O	huji12	1
50% D2O	huji12	1
75% D2O	huji12	1
100% D2O	huji12	1.9
H2O	huji21	4
25% D2O	huji21	1
50% D2O	huji21	3
75% D2O	huji21	5.4
100% D2O	huji21	7
H2O	huji24	1
25% D2O	huji24	1
50% D2O	huji24	1
75% D2O	huji24	2
100% D2O	huji24	2
H2O	huji18	1.4
25% D2O	huji18	1
50% D2O	huji18	3.9
75% D2O	huji18	4.8
100% D2O	huji18	7
H2O	huji25	1
25% D2O	huji25	1
50% D2O	huji25	1
75% D2O	huji25	1
100% D2O	huji25	1
H2O	huji27	1
25% D2O	huji27	3
50% D2O	huji27	4
75% D2O	huji27	4
100% D2O	huji27	4
H2O	huji30	3
25% D2O	huji30	3
50% D2O	huji30	1.7
75% D2O	huji30	3
100% D2O	huji30	1.9
H2O	huji17	3
25% D2O	huji17	3
50% D2O	huji17	5
75% D2O	huji17	7
100% D2O	huji17	7
H2O	huji29	1.3
25% D2O	huji29	1
50% D2O	huji29	1
75% D2O	huji29	2
100% D2O	huji29	1
H2O	huji28	5
25% D2O	huji28	5
50% D2O	huji28	3
75% D2O	huji28	2
100% D2O	huji28	2
H2O	huji26	1
25% D2O	huji26	2
50% D2O	huji26	2
75% D2O	huji26	4
100% D2O	huji26	4
H2O	huji10	1
25% D2O	huji10	1.1
50% D2O	huji10	1.4
75% D2O	huji10	1
100% D2O	huji10	3
H2O	huji23	1.5
25% D2O	huji23	3.8
50% D2O	huji23	1.1
75% D2O	huji23	5.1
100% D2O	huji23	7.1

## Sheet: quinine
H2O					D2O
(x)	Panelist_Code	bitterness(y)			(x)	Panelist_Code	(y)
H2O	huji3	1.1			100% D2O	huji3	2.6
Quinine 0.1mM	huji3	5			D2O + Quinine 0.1mM	huji3	2.6
Quinine 0.32mM	huji3	7			D2O + Quinine 0.32mM	huji3	7.1
H2O	huji4	1.7			100% D2O	huji4	1.5
Quinine 0.1mM	huji4	7			D2O + Quinine 0.1mM	huji4	1.5
Quinine 0.32mM	huji4	7			D2O + Quinine 0.32mM	huji4	6.4
H2O	huji2	2.1			100% D2O	huji2	1.3
Quinine 0.1mM	huji2	3			D2O + Quinine 0.1mM	huji2	1.1
Quinine 0.32mM	huji2	2.6			D2O + Quinine 0.32mM	huji2	1.8
H2O	huji6	1.1			100% D2O	huji6	1
Quinine 0.1mM	huji6	5			D2O + Quinine 0.1mM	huji6	5.6
Quinine 0.32mM	huji6	6.1			D2O + Quinine 0.32mM	huji6	7
H2O	huji1	3			100% D2O	huji1	2
Quinine 0.1mM	huji1	5			D2O + Quinine 0.1mM	huji1	2
Quinine 0.32mM	huji1	7			D2O + Quinine 0.32mM	huji1	8
H2O	huji7	3			100% D2O	huji7	3.5
Quinine 0.1mM	huji7	5.5			D2O + Quinine 0.1mM	huji7	4
Quinine 0.32mM	huji7	6			D2O + Quinine 0.32mM	huji7	7
H2O	huji5	1.5			100% D2O	huji5	1.4
Quinine 0.1mM	huji5	1.9			D2O + Quinine 0.1mM	huji5	3.1
Quinine 0.32mM	huji5	4.9			D2O + Quinine 0.32mM	huji5	6.3
H2O	huji12	3			100% D2O	huji12	3
Quinine 0.1mM	huji12	8.5			D2O + Quinine 0.1mM	huji12	5
Quinine 0.32mM	huji12	8			D2O + Quinine 0.32mM	huji12	8
H2O	huji9	1			100% D2O	huji9	1.1
Quinine 0.1mM	huji9	7.1			D2O + Quinine 0.1mM	huji9	1.2
Quinine 0.32mM	huji9	7			D2O + Quinine 0.32mM	huji9	6.5
H2O	huji14	6			100% D2O	huji14	5
Quinine 0.1mM	huji14	8			D2O + Quinine 0.1mM	huji14	6
Quinine 0.32mM	huji14	7			D2O + Quinine 0.32mM	huji14	5
H2O	huji17	1.8			100% D2O	huji17	2.5
Quinine 0.1mM	huji17	7.2			D2O + Quinine 0.1mM	huji17	7.4
Quinine 0.32mM	huji17	7.9			D2O + Quinine 0.32mM	huji17	7.4
H2O	huji18	2.6			100% D2O	huji18	1.1
Quinine 0.1mM	huji18	4			D2O + Quinine 0.1mM	huji18	1.5
Quinine 0.32mM	huji18	5.1			D2O + Quinine 0.32mM	huji18	6.3
H2O	huji10	1.2			100% D2O	huji10	3
Quinine 0.1mM	huji10	8			D2O + Quinine 0.1mM	huji10	5
Quinine 0.32mM	huji10	7.8			D2O + Quinine 0.32mM	huji10	9
H2O	huji11	2			100% D2O	huji11	1.6
Quinine 0.1mM	huji11	6.7			D2O + Quinine 0.1mM	huji11	4.7
Quinine 0.32mM	huji11	6.5			D2O + Quinine 0.32mM	huji11	7
H2O	huji19	1			100% D2O	huji19	1
Quinine 0.1mM	huji19	6			D2O + Quinine 0.1mM	huji19	2
Quinine 0.32mM	huji19	7			D2O + Quinine 0.32mM	huji19	6
H2O	huji8	3			100% D2O	huji8	3.1
Quinine 0.1mM	huji8	7			D2O + Quinine 0.1mM	huji8	5
Quinine 0.32mM	huji8	9			D2O + Quinine 0.32mM	huji8	9
H2O	huji20	1.1			100% D2O	huji20	2
Quinine 0.1mM	huji20	6			D2O + Quinine 0.1mM	huji20	6.1
Quinine 0.32mM	huji20	7			D2O + Quinine 0.32mM	huji20	6.9
H2O	huji24	5			100% D2O	huji24	4.1
Quinine 0.1mM	huji24	8.9			D2O + Quinine 0.1mM	huji24	5
Quinine 0.32mM	huji24	8.9			D2O + Quinine 0.32mM	huji24	7
H2O	huji21	3			100% D2O	huji21	3
Quinine 0.1mM	huji21	5			D2O + Quinine 0.1mM	huji21	7
Quinine 0.32mM	huji21	9			D2O + Quinine 0.32mM	huji21	7
H2O	huji23	1			100% D2O	huji23	1
Quinine 0.1mM	huji23	5			D2O + Quinine 0.1mM	huji23	1
Quinine 0.32mM	huji23	6			D2O + Quinine 0.32mM	huji23	7
H2O	huji25	2			100% D2O	huji25	2.6
Quinine 0.1mM	huji25	9			D2O + Quinine 0.1mM	huji25	5
Quinine 0.32mM	huji25	9			D2O + Quinine 0.32mM	huji25	9
H2O	huji27	1			100% D2O	huji27	2
Quinine 0.1mM	huji27	5			D2O + Quinine 0.1mM	huji27	3
Quinine 0.32mM	huji27	6			D2O + Quinine 0.32mM	huji27	6
H2O	huji22	5			100% D2O	huji22	5
Quinine 0.1mM	huji22	8			D2O + Quinine 0.1mM	huji22	3
Quinine 0.32mM	huji22	9			D2O + Quinine 0.32mM	huji22	7
H2O	huji13	4			100% D2O	huji13	1
Quinine 0.1mM	huji13	7			D2O + Quinine 0.1mM	huji13	4
Quinine 0.32mM	huji13	9			D2O + Quinine 0.32mM	huji13	8
H2O	huji26	4.9			100% D2O	huji26	3
Quinine 0.1mM	huji26	9			D2O + Quinine 0.1mM	huji26	6
Quinine 0.32mM	huji26	8			D2O + Quinine 0.32mM	huji26	8
H2O	huji28	1.8			100% D2O	huji28	1.1
Quinine 0.1mM	huji28	9			D2O + Quinine 0.1mM	huji28	8.9
Quinine 0.32mM	huji28	6.4			D2O + Quinine 0.32mM	huji28	7.2
H2O	huji16	1.5			100% D2O	huji16	1
Quinine 0.1mM	huji16	6.5			D2O + Quinine 0.1mM	huji16	3.5
Quinine 0.32mM	huji16	7.5			D2O + Quinine 0.32mM	huji16	6.6
H2O	huji15	2.6			100% D2O	huji15	1.8
Quinine 0.1mM	huji15	6.6			D2O + Quinine 0.1mM	huji15	3.2
Quinine 0.32mM	huji15	8.6			D2O + Quinine 0.32mM	huji15	9.1
