# Supplementary material for: Sweet taste of heavy water
Source: Commun Biol. 2021 Apr 6;4:440. doi: 10.1038/s42003-021-01964-y (PMC8024362; doi:10.1038/s42003-021-01964-y)
Supplement: Supplementary file 4 — Supplementary Data 2 [file 42003_2021_1964_MOESM4_ESM.xlsx]

## Sheet: Sheet1
time (min)	H2O					100% D2O
0	0	0	0	0	0	0	0	0	0	0	0
50	-0.17	0	-0.02	-0.02	-0.01	-0.15	0	-0.01	-0.09	-0.16	0
100	-0.27	-0.01	-0.02	-0.03	-0.01	-0.16	-0.01	-0.01	-0.09	-0.54	-0.01
150	-0.28	-0.02	-0.03	-0.04	-0.02	-0.6	-0.01	-0.01	-0.1	-0.55	-0.02
200	-0.29	-0.14	-0.13	-0.05	-0.02	-0.66	-0.02	-0.02	-0.16	-0.55	-0.02
250	-0.29	-0.15	-0.16	-0.06	-0.03	-0.66	-0.02	-0.03	-0.17	-0.56	-0.02
300	-0.33	-0.37	-0.65	-0.06	-0.03	-0.77	-0.07	-0.03	-0.24	-0.59	-0.03
350	-0.56	-0.47	-0.94	-0.08	-0.53	-1.17	-0.29	-0.03	-0.61	-0.74	-0.2
400	-0.64	-0.49	-1.54	-0.08	-1.07	-1.78	-0.59	-0.14	-0.9	-0.89	-0.65
450	-0.65	-0.49	-1.94	-0.13	-1.66	-1.78	-1.01	-0.16	-1.35	-1.12	-1.56
500	-0.96	-0.52	-2.02	-0.14	-2.17	-2.29	-1.49	-0.28	-1.68	-1.16	-1.72
550	-1.36	-0.68	-2.28	-0.14	-2.17	-2.69	-2.3	-0.37	-1.96	-1.37	-1.94
600	-1.54	-0.69	-2.48	-1.21	-2.62	-3.28	-2.31	-0.51	-2.34	-1.66	-2.27
650	-1.82	-0.74	-2.85	-1.5	-3.24	-3.31	-2.52	-0.54	-2.87	-2	-2.49
700	-1.9	-0.86	-2.92	-1.51	-3.25	-3.43	-4	-0.54	-2.89	-2	-3.57
750	-1.9	-0.86	-2.93	-1.63	-3.56	-3.43	-4.08	-0.63	-2.9	-2.01	-4.1
800	-1.9	-0.87	-2.99	-2.07	-4.12	-3.44	-4.16	-0.64	-2.9	-2.12	-4.11
850	-2.2	-1.05	-3.09	-2.5	-4.74	-3.47	-5.33	-0.72	-2.94	-2.51	-4.11
900	-2.21	-1.07	-3.33	-2.75	-4.75	-3.47	-5.72	-1.01	-3.14	-2.52	-5.07
950	-2.55	-1.07	-3.35	-3.09	-5.1	-3.73	-5.72	-1.42	-3.16	-2.69	-5.6
time (min)	H2O					43mM sucrose
0	0	0	0	0	0	0	0	0	0
50	0	-0.02	-0.07	-0.02	-0.01	-0.04	-0.01	-0.04	-0.19
100	0	-0.03	-0.08	-0.03	-0.01	-0.04	-0.11	-0.05	-0.19
150	0	-0.03	-0.11	-0.04	-0.02	-0.07	-0.23	-0.37	-0.21
200	0	-0.04	-0.12	-0.05	-0.02	-0.07	-0.24	-0.38	-0.72
250	-0.01	-0.05	-0.13	-0.06	-0.03	-0.08	-0.42	-0.45	-0.74
300	-0.01	-0.06	-0.16	-0.06	-0.03	-0.23	-0.55	-0.58	-0.77
350	-0.01	-0.23	-0.23	-0.08	-0.53	-0.93	-0.57	-1.22	-0.95
400	-0.02	-0.29	-0.36	-0.08	-1.07	-1.85	-0.87	-1.64	-1.5
450	-0.02	-0.34	-0.42	-0.13	-1.66	-2.61	-0.94	-2.6	-2.27
500	-0.03	-0.35	-0.56	-0.14	-2.17	-3.21	-1.27	-2.92	-3
550	-0.03	-0.39	-0.69	-0.14	-2.17	-4.32	-2.04	-3.98	-3.61
600	-0.03	-0.42	-0.71	-1.21	-2.62	-5.3	-2.78	-4.88	-4.16
650	-3.14	-0.43	-0.72	-1.5	-3.24	-5.56	-3.26	-5.49	-5.13
700	-4.34	-0.44	-0.73	-1.51	-3.25	-5.57	-4.01	-5.85	-6.09
750	-4.34	-0.45	-0.73	-1.63	-3.56	-5.57	-5.03	-5.86	-6.78
800	-4.35	-0.44	-0.73	-2.07	-4.12	-5.59	-5.73	-5.94	-6.8
850	-5.11	-0.47	-0.85	-2.5	-4.74	-6.65	-6.35	-7.09	-6.81
900	-6.4	-0.5	-0.86	-2.75	-4.75	-7.33	-6.44	-7.51	-7.62
950	-7.97	-0.57	-0.87	-3.09	-5.1	-7.97	-6.79	-7.64	-8.08
time (min)	H2O					H2O
0	0	0	0	0	0	0	0	0	-0.01	0
50	-0.02	-0.01	0	-0.01	0	-0.05	-0.01	-0.01	0	0
100	-0.03	-0.01	0	0	-0.05	-0.06	-0.03	-0.01	0	0
150	-0.04	-0.02	0	0	-0.05	-0.06	-0.03	-0.02	-0.01	0
200	-0.05	-0.02	-0.12	-0.06	-0.06	-0.09	-0.03	-0.05	-0.01	-0.01
250	-0.06	-0.03	-0.12	-0.23	-0.05	-0.09	-0.04	-0.05	-0.02	-0.01
300	-0.06	-0.03	-0.13	-0.26	-0.37	-0.09	-0.04	-0.06	-0.02	-0.02
350	-0.08	-0.53	-0.18	-0.41	-0.37	-0.11	-0.14	-0.08	-0.06	-0.02
400	-0.08	-1.07	-0.29	-0.43	-0.4	-0.28	-0.28	-0.18	-0.23	-0.03
450	-0.13	-1.66	-0.3	-0.54	-0.4	-0.62	-0.45	-0.19	-0.43	-0.02
500	-0.14	-2.17	-0.39	-0.56	-0.89	-0.82	-0.48	-0.47	-0.54	-0.03
550	-0.14	-2.17	-0.48	-0.61	-1.36	-1.07	-0.49	-0.75	-1.3	-0.25
600	-1.21	-2.62	-0.85	-0.92	-1.83	-1.17	-0.77	-1.03	-1.56	-0.65
650	-1.5	-3.24	-0.96	-1.22	-2.21	-1.68	-0.96	-1.45	-1.95	-0.9
700	-1.51	-3.25	-1.31	-1.37	-2.5	-1.76	-0.96	-1.78	-2.29	-0.97
750	-1.63	-3.56	-1.51	-1.61	-2.5	-2.04	-1.23	-1.86	-2.54	-1.09
800	-2.07	-4.12	-1.6	-1.67	-2.89	-2.55	-1.36	-1.96	-2.97	-1.18
850	-2.5	-4.74	-1.84	-1.67	-3.35	-2.96	-1.53	-2.27	-2.99	-1.39
900	-2.75	-4.75	-1.85	-1.77	-3.65	-3.11	-1.54	-2.42	-3.36	-1.39
950	-3.09	-5.1	-1.95	-1.89	-3.74	-3.13	-1.76	-2.59	-3.39	-1.45
