# Supplementary material for: Sweet taste of heavy water
Source: Commun Biol. 2021 Apr 6;4:440. doi: 10.1038/s42003-021-01964-y (PMC8024362; doi:10.1038/s42003-021-01964-y)
Supplement: Supplementary file 5 — Supplementary Data 3 [file 42003_2021_1964_MOESM5_ESM.xlsx]

## Sheet: Fig.3A
Sweeter solution(x)	Panelist_Code (y)
D2O+0.9mM lactisole	huji1
100% D2O	huji3
100% D2O	huji2
100% D2O	huji8
100% D2O	huji11
100% D2O	huji12
D2O+0.9mM lactisole	huji4
100% D2O	huji6
D2O+0.9mM lactisole	huji14
100% D2O	huji5
100% D2O	huji9
100% D2O	huji15
D2O+0.9mM lactisole	huji10		z
D2O+0.9mM lactisole	huji16
D2O+0.9mM lactisole	huji18
100% D2O	huji19
100% D2O	huji20
100% D2O	huji13
100% D2O	huji17
100% D2O	huji7
D2O+0.9mM lactisole	huji21
100% D2O	huji23
100% D2O	huji22
100% D2O	huji24
100% D2O	huji25

## Sheet: Fig.3B
Panelist Code	(x)	Sweetness (1-9 scale)
huji2	100% D2O	1
huji2	D2O+0.9mM lactisole	1
huji2	H2O	1
huji2	H2O+0.9mM lactisole	1
huji4	100% D2O	1
huji4	D2O+0.9mM lactisole	1.1
huji4	H2O	1.1
huji4	H2O+0.9mM lactisole	1.1
huji6	100% D2O	1
huji6	D2O+0.9mM lactisole	1
huji6	H2O	1
huji6	H2O+0.9mM lactisole	1
huji1	100% D2O	3
huji1	D2O+0.9mM lactisole	1
huji1	H2O	2
huji1	H2O+0.9mM lactisole	1
huji9	100% D2O	2
huji9	D2O+0.9mM lactisole	1
huji9	H2O	1
huji9	H2O+0.9mM lactisole	1
huji12	100% D2O	4.1
huji12	D2O+0.9mM lactisole	1
huji12	H2O	1
huji12	H2O+0.9mM lactisole	1.1
huji11	100% D2O	2
huji11	D2O+0.9mM lactisole	1
huji11	H2O	3
huji11	H2O+0.9mM lactisole	1
huji10	100% D2O	1
huji10	D2O+0.9mM lactisole	1
huji10	H2O	1
huji10	H2O+0.9mM lactisole	1
huji8	100% D2O	1.7
huji8	D2O+0.9mM lactisole	2
huji8	H2O	1.8
huji8	H2O+0.9mM lactisole	1.1
huji13	100% D2O	1.5
huji13	D2O+0.9mM lactisole	1.2
huji13	H2O	1.7
huji13	H2O+0.9mM lactisole	1
huji14	100% D2O	1.8
huji14	D2O+0.9mM lactisole	1
huji14	H2O	1.2
huji14	H2O+0.9mM lactisole	1
huji17	100% D2O	1.2
huji17	D2O+0.9mM lactisole	1
huji17	H2O	1
huji17	H2O+0.9mM lactisole	1
huji15	100% D2O	2.2
huji15	D2O+0.9mM lactisole	1.5
huji15	H2O	1.1
huji15	H2O+0.9mM lactisole	1
huji3	100% D2O	3
huji3	D2O+0.9mM lactisole	1
huji3	H2O	1.1
huji3	H2O+0.9mM lactisole	1
huji18	100% D2O	1
huji18	D2O+0.9mM lactisole	1.7
huji18	H2O	1
huji18	H2O+0.9mM lactisole	1.9
huji16	100% D2O	1.3
huji16	D2O+0.9mM lactisole	1
huji16	H2O	1
huji16	H2O+0.9mM lactisole	1
huji20	100% D2O	3.1
huji20	D2O+0.9mM lactisole	1.1
huji20	H2O	2.1
huji20	H2O+0.9mM lactisole	1.1
huji21	100% D2O	1.1
huji21	D2O+0.9mM lactisole	1
huji21	H2O	1
huji21	H2O+0.9mM lactisole	1
huji24	100% D2O	4
huji24	D2O+0.9mM lactisole	2
huji24	H2O	1
huji24	H2O+0.9mM lactisole	2
huji22	100% D2O	1
huji22	D2O+0.9mM lactisole	1
huji22	H2O	1.1
huji22	H2O+0.9mM lactisole	1
huji7	100% D2O	1.8
huji7	D2O+0.9mM lactisole	1.3
huji7	H2O	1.1
huji7	H2O+0.9mM lactisole	1
huji27	100% D2O	2.4
huji27	D2O+0.9mM lactisole	1.8
huji27	H2O	0.8
huji27	H2O+0.9mM lactisole	1.3
huji23	100% D2O	2
huji23	D2O+0.9mM lactisole	1
huji23	H2O	1.2
huji23	H2O+0.9mM lactisole	1
huji30	100% D2O	1.4
huji30	D2O+0.9mM lactisole	1.1
huji30	H2O	1.1
huji30	H2O+0.9mM lactisole	1
huji28	100% D2O	1
huji28	D2O+0.9mM lactisole	1
huji28	H2O	1
huji28	H2O+0.9mM lactisole	1.4
huji31	100% D2O	1.2
huji31	D2O+0.9mM lactisole	1.2
huji31	H2O	2.1
huji31	H2O+0.9mM lactisole	2.1
huji29	100% D2O	1.9
huji29	D2O+0.9mM lactisole	1.7
huji29	H2O	2
huji29	H2O+0.9mM lactisole	1.9
