# Supplementary material for: Sweet taste of heavy water
Source: Commun Biol. 2021 Apr 6;4:440. doi: 10.1038/s42003-021-01964-y (PMC8024362; doi:10.1038/s42003-021-01964-y)
Supplement: Supplementary file 6 — Supplementary Data 4 [file 42003_2021_1964_MOESM6_ESM.txt]

Conc. D2O (M)		DF/F (induced)		SEM			Parameters		Predicted		Residuals		DF/F (non-ind.)		SEM			Parameters 1		Predicted 1		Residuals 1
1,847230000000000e+1	8,225470030000000e-1	3,352758800000000e-2	-9,908458214725659e-3	8,225383015979848e-1	8,701402015254267e-6	5,518496830000000e-1	2,936893100000000e-2	-1,425520984807887e-2	5,518496818119607e-1	1,188039333577251e-9
5,841500000000000e+0	2,383067470000000e-1	2,033438200000000e-2	1,144033825336456e+0	2,384222132730639e-1	-1,154662730638856e-4	4,230111700000000e-2	5,423018000000000e-3	5,518506964201754e-1	4,230241866968686e-2	-1,301669686856743e-6
1,847200000000000e+0	2,370888100000000e-2	4,044198000000000e-3	1,134108727484399e+1	2,265427190249393e-2	1,054609097506074e-3	-1,555467300000000e-2	3,584175000000000e-3	6,882654737060886e+0	-1,425519735340379e-2	-1,299475646596214e-3
5,840999999999999e-1	-8,396131000000000e-3	1,989375000000000e-3	1,950199604893378e+0	-6,371197697989883e-3	-2,024933302010116e-3	-2,078008800000000e-2	3,091383000000000e-3	1,340267671044207e+1	-1,425520984807639e-2	-6,524878151923610e-3
1,847000000000000e-1	-2,524134700000000e-2	1,672270000000000e-3				-9,532863414557922e-3	-1,570848358544208e-2	-2,534889600000000e-2	3,049698000000000e-3				-1,425520984807887e-2	-1,109368615192113e-2
5,840000000000000e-2	-6,408439000000000e-3	2,102837000000000e-3				-9,868680413466779e-3	3,460241413466779e-3	-2,012963800000000e-2	2,426923000000000e-3				-1,425520984807887e-2	-5,874428151921126e-3
1,850000000000000e-2	-6,487358000000000e-3	2,027841000000000e-3				-9,904231194545771e-3	3,416873194545771e-3	-3,717953000000000e-3	4,453989000000000e-3				-1,425520984807887e-2	1,053725684807887e-2
0,000000000000000	0,000000000000000	1,650684000000000e-3				-9,908458214725659e-3	9,908458214725659e-3	-1,387780000000000e-18	2,880236000000000e-3				-1,425520984807887e-2	1,425520984807887e-2
