# Supplementary material for: Sweet taste of heavy water
Source: Commun Biol. 2021 Apr 6;4:440. doi: 10.1038/s42003-021-01964-y (PMC8024362; doi:10.1038/s42003-021-01964-y)
Supplement: Supplementary file 7 — Supplementary Data 5 [file 42003_2021_1964_MOESM7_ESM.xlsx]

## Sheet: Fig.5C
(x)	IP1 accumulation (y)
H2O (50mM LiCl)	103.996	83.5462	105.811	103.754	90.4348	73.0851	126.915
H2O+2mM lactisole	50.0346	88.4944	108.202	103.561	107.459	85.2695	89.223	116.492
D2O	114.257	125.795	122.994	104.74	130.865
D2O+2mM lactisole	95.7663	111.506	76.8424	59.8404	64.7491	92.2422	98.3077
960mM D-Glu	115.793	145.823	179.305	139.77	150.029	161.528	171.056	179.174
960mM D-Glu+2mM lactisole	69.8267	89.6777	78.1476	73.842	60.6046	67.1444	59.9154	129.653	118.45
