# Supplementary material for: Sweet taste of heavy water
Source: Commun Biol. 2021 Apr 6;4:440. doi: 10.1038/s42003-021-01964-y (PMC8024362; doi:10.1038/s42003-021-01964-y)
Supplement: Supplementary file 8 — Supplementary Data 6 [file 42003_2021_1964_MOESM8_ESM.xlsx]

## Sheet: Fig.6A
log Carbachol [M] (x)	H2O (IP1 accumulation [%]) (y)					D2O (IP1 accumulation [%]) (y)
-11	-17.9441	-0.443156	-0.650557	-1.32218	-0.000135562	-4.78913	-0.129746	0.909823	1.31855	8.13372e-05
-4	33.0244	59.1563	15.9806	19.1508	19.1944	27.4191	71.4522	7.87583	5.60726	7.02786
-3	12.4419	87.4531	63.1865	63.5621	66.4266	60.2363	99.2154	47.4214	47.2536	47.0537
-1.82391	73.3532	104.061	96.5915	97.1853	99.9998	95.0184	113.026	86.4914	90.9465	89.9736

## Sheet: Fig.6B
treatment (x)	IP1 accumulation (%of basal (y))
50mM LiCl	113.537	114.32	116.178	122.958	115.233	86.8267	88.8664	110.988	84.6307	102.639	86.8161	56.9654	100.042
10% D2O	112.003	72.9196	78.9343	103.768	153.488	79.2346	92.8125	67.0053	104.48	73.5435	115.748	25.7692	73.8965	104.168
100% D2O	68.1255	101.078	135.02	82.4684	70.3973	87.7636	194.537	87.4714	82.005	93.0536	28.207	73.3237	95.9779	135.145

## Sheet: Fig.6C
log D-Glu [M] (x)	IP1 accumulation (y)
-2.30103	3.47125	-11.5207	8.04889	6.92149	-9.68174	2.76025
-1.30103	7.34762	8.9272	12.6489	19.1482	26.9716	50.2202
-0.318759	33.8336	66.1185	53.9816	58.6534	79.0336	64.3166
-0.0177288	58.9527	62.123	86.1977	75.7449	71.8412
0.255273	63.1284	73.7516	62.0709	138.444	75.8459	38.1243
0.322219	87.0289	112.509	100.464	92.5562	89.7996	117.644

## Sheet: Fig.6D
treatment (x)	IP1 accumulation (%of basal (y))
0.1% D2O	111.988	87.126	112.343	96.5945	91.9478
10% D2O	204.413	197.435	232.564	223.009	144.072	177.937	226.175
100% D2O	202.157	316.592	207.466	218.73	233.076	222.994
