# Supplementary material for: Sweet taste of heavy water
Source: Commun Biol. 2021 Apr 6;4:440. doi: 10.1038/s42003-021-01964-y (PMC8024362; doi:10.1038/s42003-021-01964-y)
Supplement: Supplementary file 9 — Supplementary Data 7 [file 42003_2021_1964_MOESM9_ESM.txt]

x    y1(blu) y2(red)
0.0 2.11338 2.04116
1.0 2.10321 2.04778
2.0 2.10675 2.04874
3.0 2.11764 2.04404
4.0 2.12357 2.05672
5.0 2.11614 2.04645
6.0 2.12282 2.05088
7.0 2.12443 2.04791
8.0 2.15531 2.04575
9.0 2.13751 2.04858
10.0 2.13813 2.07126
11.0 2.11165 2.05144
12.0 2.1061 2.05603
13.0 2.13827 2.06066
14.0 2.13011 2.03514
15.0 2.11243 2.05274
16.0 2.10095 2.05626
17.0 2.10357 2.04543
18.0 2.10442 2.0527
19.0 2.08593 2.06204
20.0 2.1092 2.05959
21.0 2.10667 2.05778
22.0 2.10754 2.06825
23.0 2.11223 2.0627
24.0 2.09017 2.04757
25.0 2.11658 2.05164
26.0 2.10574 2.04219
27.0 2.10485 2.05086
28.0 2.11099 2.0503
29.0 2.1212 2.0508
30.0 2.12177 2.05425
31.0 2.10795 2.04516
32.0 2.12224 2.04407
33.0 2.12338 2.04174
34.0 2.11122 2.04524
35.0 2.10753 2.05513
36.0 2.11216 2.04642
37.0 2.09418 2.05646
38.0 2.09688 2.03909
39.0 2.08334 2.03121
40.0 2.09316 2.04027
41.0 2.09724 2.03345
42.0 2.12537 2.03599
43.0 2.09808 2.04062
44.0 2.10381 2.03577
45.0 2.1031 2.0335
46.0 2.11885 2.04401
47.0 2.11825 2.04202
48.0 2.12618 2.03382
49.0 2.14276 2.03395
50.0 2.12676 2.03531
51.0 2.10686 2.04476
52.0 2.13266 2.0361
53.0 2.12253 2.03214
54.0 2.10419 2.03634
55.0 2.1011 2.03719
56.0 2.09835 2.03973
57.0 2.11574 2.0358
58.0 2.12336 2.03576
59.0 2.10741 2.04635
60.0 2.10911 2.04676
61.0 2.098 2.04824
62.0 2.1044 2.04777
63.0 2.11099 2.04325
64.0 2.09442 2.05134
65.0 2.09002 2.04866
66.0 2.08821 2.04516
67.0 2.09791 2.03798
68.0 2.0994 2.04302
69.0 2.08973 2.04276
70.0 2.09819 2.03665
71.0 2.08728 2.0362
72.0 2.09746 2.04304
73.0 2.07634 2.04049
74.0 2.0847 2.03362
75.0 2.08012 2.03008
76.0 2.11383 2.04219
77.0 2.11978 2.04941
78.0 2.11798 2.04006
79.0 2.12967 2.04115
80.0 2.13879 2.0323
81.0 2.12451 2.03325
82.0 2.13244 2.03184
83.0 2.12319 2.02739
84.0 2.13527 2.03963
85.0 2.13545 2.02857
86.0 2.1329 2.03238
87.0 2.10192 2.01966
88.0 2.12685 2.03958
89.0 2.11141 2.0434
90.0 2.11161 2.03698
91.0 2.11922 2.03749
92.0 2.13223 2.04275
93.0 2.15094 2.04275
94.0 2.11674 2.03389
95.0 2.12934 2.03545
96.0 2.1277 2.03733
97.0 2.10936 2.03994
98.0 2.1072 2.02907
99.0 2.09504 2.02606
100.0 2.09303 2.02765
101.0 2.10484 2.0293
102.0 2.10783 2.03924
103.0 2.10913 2.03782
104.0 2.10858 2.03475
105.0 2.11969 2.03422
106.0 2.09657 2.04607
107.0 2.10264 2.04117
108.0 2.11929 2.04389
109.0 2.10901 2.03587
110.0 2.10354 2.05046
111.0 2.10456 2.0589
112.0 2.11807 2.04712
113.0 2.11345 2.04804
114.0 2.10481 2.04229
115.0 2.09701 2.04321
116.0 2.10347 2.04365
117.0 2.09504 2.03552
118.0 2.09939 2.03696
119.0 2.1044 2.03963
120.0 2.11686 2.0343
121.0 2.10103 2.04231
122.0 2.10214 2.0311
123.0 2.10185 2.04135
124.0 2.09858 2.04391
125.0 2.09953 2.03295
126.0 2.09326 2.0335
127.0 2.08906 2.0348
128.0 2.09523 2.03703
129.0 2.09554 2.03328
130.0 2.0981 2.03672
131.0 2.10286 2.04433
132.0 2.11314 2.03353
133.0 2.12381 2.03796
134.0 2.11191 2.03014
135.0 2.0958 2.03995
136.0 2.08519 2.03796
137.0 2.09371 2.04435
138.0 2.09504 2.02997
139.0 2.08191 2.0314
140.0 2.08758 2.0176
141.0 2.09637 2.02942
142.0 2.09406 2.02858
143.0 2.09779 2.03506
144.0 2.08905 2.02856
145.0 2.09714 2.03074
146.0 2.10968 2.02837
147.0 2.10878 2.03094
148.0 2.10895 2.03665
149.0 2.10892 2.02615
150.0 2.09831 2.02828
151.0 2.0834 2.02832
152.0 2.08255 2.02758
153.0 2.10259 2.03336
154.0 2.11437 2.03074
155.0 2.11816 2.0317
156.0 2.11228 2.02669
157.0 2.10375 2.03544
158.0 2.09864 2.03349
159.0 2.09457 2.02818
160.0 2.10897 2.04083
161.0 2.09831 2.02131
162.0 2.0914 2.03582
163.0 2.10887 2.03118
164.0 2.09809 2.03341
165.0 2.09856 2.03361
166.0 2.11078 2.0346
167.0 2.11779 2.03947
168.0 2.09571 2.03719
169.0 2.10633 2.03778
170.0 2.09106 2.03225
171.0 2.09029 2.03112
172.0 2.07445 2.0359
173.0 2.09075 2.04766
174.0 2.09388 2.04855
175.0 2.09621 2.03396
176.0 2.09659 2.03361
177.0 2.09102 2.04109
178.0 2.09457 2.0369
179.0 2.11183 2.04347
180.0 2.11032 2.0483
181.0 2.10388 2.04623
182.0 2.09764 2.0488
183.0 2.09374 2.03893
184.0 2.10373 2.03663
185.0 2.11174 2.04765
186.0 2.11202 2.03993
187.0 2.12463 2.04099
188.0 2.11041 2.04063
189.0 2.12446 2.04201
190.0 2.12557 2.05149
191.0 2.12642 2.04305
192.0 2.11279 2.03245
193.0 2.11506 2.03702
194.0 2.08128 2.03615
195.0 2.10799 2.03711
196.0 2.1025 2.04246
197.0 2.09456 2.04047
198.0 2.08547 2.04356
199.0 2.06665 2.04134
200.0 2.07029 2.04188
201.0 2.0919 2.04088
202.0 2.08249 2.03696
203.0 2.08959 2.02825
204.0 2.09862 2.01781
205.0 2.08368 2.02242
206.0 2.08845 2.03121
207.0 2.08438 2.02646
208.0 2.08 2.03404
209.0 2.08121 2.03709
210.0 2.08351 2.03914
211.0 2.07742 2.03177
212.0 2.09034 2.02822
213.0 2.07818 2.04138
214.0 2.08336 2.03673
215.0 2.09883 2.03136
216.0 2.08535 2.04611
217.0 2.08438 2.03342
218.0 2.08217 2.04324
219.0 2.08716 2.03028
220.0 2.09012 2.03317
221.0 2.08544 2.02981
222.0 2.09296 2.0273
223.0 2.09058 2.03019
224.0 2.08996 2.02969
225.0 2.07343 2.03908
226.0 2.07572 2.03823
227.0 2.07793 2.02933
228.0 2.08607 2.03038
229.0 2.09008 2.02808
230.0 2.08775 2.04081
231.0 2.09061 2.04463
232.0 2.08622 2.0409
233.0 2.08783 2.04147
234.0 2.07158 2.04535
235.0 2.08698 2.04628
236.0 2.09015 2.04436
237.0 2.09516 2.04045
238.0 2.09426 2.04057
239.0 2.06651 2.02377
240.0 2.08608 2.02502
241.0 2.09778 2.02176
242.0 2.10281 2.01851
243.0 2.08995 2.03371
244.0 2.09748 2.03385
245.0 2.0864 2.01928
246.0 2.09047 2.02953
247.0 2.09454 2.02254
248.0 2.10599 2.02713
249.0 2.10091 2.03011
250.0 2.10905 2.0287
251.0 2.10776 2.01913
252.0 2.10241 2.02343
253.0 2.08676 2.02381
254.0 2.10988 2.02927
255.0 2.10391 2.0328
256.0 2.11894 2.03682
257.0 2.09954 2.03278
258.0 2.10442 2.03909
259.0 2.09189 2.02654
260.0 2.08716 2.03254
261.0 2.09595 2.03599
262.0 2.09092 2.0416
263.0 2.09857 2.03992
264.0 2.08727 2.04626
265.0 2.09936 2.03527
266.0 2.0836 2.0423
267.0 2.09409 2.04504
268.0 2.10534 2.03253
269.0 2.09804 2.0319
270.0 2.09267 2.03379
271.0 2.08813 2.03649
272.0 2.08807 2.03388
273.0 2.09365 2.02668
274.0 2.09312 2.04082
275.0 2.08867 2.03578
276.0 2.10255 2.03859
277.0 2.09329 2.02303
278.0 2.09291 2.02063
279.0 2.08762 2.02849
280.0 2.09262 2.03771
281.0 2.09873 2.05028
282.0 2.09853 2.04419
283.0 2.10586 2.02945
284.0 2.09457 2.028
285.0 2.08834 2.03312
286.0 2.09037 2.0396
287.0 2.08945 2.03337
288.0 2.0985 2.03059
289.0 2.09989 2.02724
290.0 2.0974 2.02883
291.0 2.10438 2.03386
292.0 2.10392 2.02761
293.0 2.09807 2.03021
294.0 2.10993 2.02755
295.0 2.09762 2.03038
296.0 2.09365 2.04308
297.0 2.09288 2.04416
298.0 2.10996 2.02996
299.0 2.12012 2.03511
300.0 2.1165 2.03952
301.0 2.13111 2.03755
302.0 2.12007 2.02882
303.0 2.12797 2.02545
304.0 2.11297 2.03458
305.0 2.08552 2.03704
306.0 2.11273 2.04165
307.0 2.11655 2.04398
308.0 2.11231 2.03186
309.0 2.0964 2.03284
310.0 2.10642 2.03385
311.0 2.09709 2.03151
312.0 2.10974 2.03209
313.0 2.09963 2.03528
314.0 2.11712 2.03601
315.0 2.1013 2.03131
316.0 2.10512 2.03404
317.0 2.10597 2.03236
318.0 2.09963 2.0395
319.0 2.09682 2.03647
320.0 2.07108 2.04055
321.0 2.06831 2.03551
322.0 2.07185 2.03398
323.0 2.06871 2.02972
324.0 2.07151 2.02763
325.0 2.06864 2.03174
326.0 2.06956 2.02888
327.0 2.074 2.03143
328.0 2.08213 2.02459
329.0 2.07241 2.03763
330.0 2.06401 2.02584
331.0 2.07342 2.03475
332.0 2.0851 2.03349
333.0 2.08838 2.03876
334.0 2.08071 2.02306
335.0 2.0781 2.03802
336.0 2.06781 2.04047
337.0 2.08809 2.03588
338.0 2.0833 2.03778
339.0 2.07114 2.03356
340.0 2.07742 2.02435
341.0 2.08758 2.04176
342.0 2.08537 2.03913
343.0 2.08258 2.02911
344.0 2.1014 2.03772
345.0 2.10139 2.03369
346.0 2.10557 2.03902
347.0 2.08792 2.02591
348.0 2.07752 2.04154
349.0 2.07872 2.04253
350.0 2.08063 2.02754
351.0 2.07986 2.03163
352.0 2.0727 2.03165
353.0 2.07088 2.02953
354.0 2.08615 2.031
355.0 2.08768 2.03698
356.0 2.09281 2.04397
357.0 2.07753 2.03028
358.0 2.06396 2.0314
359.0 2.07798 2.03379
360.0 2.08337 2.03687
361.0 2.08291 2.04833
362.0 2.08541 2.04321
363.0 2.07998 2.05192
364.0 2.08093 2.04252
365.0 2.08597 2.04413
366.0 2.08311 2.046
367.0 2.07388 2.0474
368.0 2.08279 2.04822
369.0 2.06727 2.04253
370.0 2.05974 2.0342
371.0 2.07874 2.02723
372.0 2.07344 2.0423
373.0 2.06471 2.02458
374.0 2.07918 2.02816
375.0 2.07334 2.02455
376.0 2.07883 2.0266
377.0 2.08778 2.02482
378.0 2.08368 2.02372
379.0 2.07038 2.02643
380.0 2.08395 2.02847
381.0 2.07436 2.02881
382.0 2.09373 2.023
383.0 2.08853 2.02878
384.0 2.07715 2.02437
385.0 2.08672 2.03132
386.0 2.07808 2.02218
387.0 2.08915 2.01964
388.0 2.07618 2.0353
389.0 2.07466 2.02471
390.0 2.07167 2.03076
391.0 2.08339 2.03172
392.0 2.07257 2.02367
393.0 2.08167 2.01927
394.0 2.08186 2.0255
395.0 2.07847 2.02141
396.0 2.07012 2.0186
397.0 2.08066 2.01919
398.0 2.07855 2.03099
399.0 2.08211 2.04117
400.0 2.09071 2.04151
401.0 2.0855 2.02875
402.0 2.08035 2.03032
403.0 2.08642 2.0191
404.0 2.09148 2.0233
405.0 2.07872 2.03094
406.0 2.08028 2.02282
407.0 2.07485 2.01894
408.0 2.07415 2.02498
409.0 2.08656 2.02867
410.0 2.07124 2.02558
411.0 2.07222 2.02428
412.0 2.06944 2.02624
413.0 2.07529 2.02683
414.0 2.07109 2.02964
415.0 2.07485 2.02008
416.0 2.07774 2.02586
417.0 2.0827 2.02242
418.0 2.08007 2.02133
419.0 2.08249 2.02248
420.0 2.08227 2.01072
421.0 2.07533 2.02471
422.0 2.09702 2.01897
423.0 2.08825 2.01936
424.0 2.08906 2.01639
425.0 2.0849 2.01491
426.0 2.07941 2.02993
427.0 2.09981 2.01655
428.0 2.08449 2.03116
429.0 2.06242 2.02778
430.0 2.08144 2.03701
431.0 2.0849 2.033
432.0 2.09321 2.0271
433.0 2.08407 2.03125
434.0 2.07044 2.02884
435.0 2.08512 2.02876
436.0 2.08945 2.02346
437.0 2.06984 2.02425
438.0 2.0914 2.02593
439.0 2.08433 2.02425
440.0 2.07565 2.02774
441.0 2.08918 2.02898
442.0 2.09302 2.02729
443.0 2.08937 2.02286
444.0 2.09076 2.03223
445.0 2.08829 2.02449
446.0 2.09206 2.02473
447.0 2.08798 2.02008
448.0 2.08831 2.02565
449.0 2.08885 2.02164
450.0 2.0813 2.04134
451.0 2.07693 2.03521
452.0 2.06993 2.02011
453.0 2.07584 2.03549
454.0 2.08109 2.01909
455.0 2.07402 2.03408
456.0 2.07734 2.03506
457.0 2.05845 2.02994
458.0 2.07681 2.03653
459.0 2.07085 2.02782
460.0 2.0753 2.03071
461.0 2.09293 2.02652
462.0 2.08516 2.03759
463.0 2.09342 2.03287
464.0 2.07738 2.02442
465.0 2.07485 2.02733
466.0 2.08778 2.03912
467.0 2.07794 2.04699
468.0 2.08991 2.03814
469.0 2.099 2.04483
470.0 2.08512 2.03487
471.0 2.08782 2.04125
472.0 2.08875 2.03017
473.0 2.08397 2.0383
474.0 2.083 2.0287
475.0 2.07631 2.03458
476.0 2.07966 2.03814
477.0 2.07888 2.02816
478.0 2.09732 2.02887
479.0 2.08985 2.03615
480.0 2.08675 2.03595
481.0 2.08887 2.03761
482.0 2.0882 2.03513
483.0 2.08523 2.04399
484.0 2.0789 2.03851
485.0 2.07891 2.03626
486.0 2.09297 2.04521
487.0 2.09425 2.03871
488.0 2.08323 2.03077
489.0 2.10252 2.02958
490.0 2.07814 2.04575
491.0 2.09263 2.03918
492.0 2.08447 2.03029
493.0 2.07924 2.03887
494.0 2.08742 2.03946
495.0 2.07461 2.03491
496.0 2.07402 2.04519
497.0 2.07813 2.03819
498.0 2.08119 2.03469
499.0 2.06942 2.04401
500.0 2.0744 2.04184
501.0 2.08675 2.04223
502.0 2.07437 2.04761
503.0 2.07158 2.05166
504.0 2.08484 2.0419
505.0 2.08438 2.03524
506.0 2.08453 2.04545
507.0 2.09333 2.05093
508.0 2.07921 2.04133
509.0 2.08657 2.04006
510.0 2.06936 2.03284
511.0 2.06961 2.04
512.0 2.06989 2.04048
513.0 2.0724 2.03775
514.0 2.06258 2.0442
515.0 2.08262 2.04139
516.0 2.0802 2.04445
517.0 2.09244 2.03661
518.0 2.06826 2.03232
519.0 2.09042 2.04337
520.0 2.07099 2.0437
521.0 2.0787 2.04421
522.0 2.07383 2.02599
523.0 2.0705 2.03814
524.0 2.10034 2.02148
525.0 2.0713 2.03055
526.0 2.07169 2.03115
527.0 2.08054 2.03751
528.0 2.08155 2.03569
529.0 2.0759 2.04563
530.0 2.08686 2.03949
531.0 2.08262 2.05351
532.0 2.08519 2.02903
533.0 2.0679 2.04288
534.0 2.08017 2.04583
535.0 2.08404 2.03948
536.0 2.09158 2.04249
537.0 2.06911 2.04366
538.0 2.08458 2.03903
539.0 2.06696 2.03484
540.0 2.06589 2.04455
541.0 2.07364 2.03453
542.0 2.05563 2.03527
543.0 2.06529 2.03497
544.0 2.06817 2.03173
545.0 2.07074 2.03093
546.0 2.09564 2.0263
547.0 2.07112 2.03803
548.0 2.09234 2.02439
549.0 2.08121 2.03049
550.0 2.08519 2.03607
551.0 2.08094 2.0428
552.0 2.075 2.03357
553.0 2.08145 2.03122
554.0 2.07348 2.03457
555.0 2.07584 2.01942
556.0 2.07728 2.03595
557.0 2.0896 2.03319
558.0 2.08193 2.03874
559.0 2.07259 2.02637
560.0 2.07761 2.03887
561.0 2.0797 2.04517
562.0 2.06921 2.03809
563.0 2.06526 2.0388
564.0 2.06971 2.03093
565.0 2.0835 2.03642
566.0 2.08252 2.0446
567.0 2.09132 2.04241
568.0 2.10079 2.02943
569.0 2.07538 2.03158
570.0 2.09122 2.03727
571.0 2.08164 2.04191
572.0 2.08488 2.0403
573.0 2.10961 2.0403
574.0 2.07467 2.03344
575.0 2.08727 2.04735
576.0 2.08731 2.03138
577.0 2.09337 2.0417
578.0 2.07848 2.05037
579.0 2.07958 2.04085
580.0 2.07806 2.03506
581.0 2.08489 2.04611
582.0 2.09289 2.04204
583.0 2.0894 2.05357
584.0 2.08874 2.04853
585.0 2.08751 2.05148
586.0 2.08141 2.04483
587.0 2.07612 2.04583
588.0 2.08785 2.05608
589.0 2.07998 2.05458
590.0 2.09388 2.05708
591.0 2.0941 2.04634
592.0 2.06958 2.05177
593.0 2.08317 2.04737
594.0 2.08862 2.0553
595.0 2.07162 2.0499
596.0 2.07399 2.05455
597.0 2.07049 2.05143
598.0 2.07542 2.0492
599.0 2.07954 2.04276
600.0 2.08232 2.05507
601.0 2.09172 2.05602
602.0 2.10253 2.05021
603.0 2.08129 2.06366
604.0 2.07737 2.05589
605.0 2.08992 2.05337
606.0 2.07791 2.0505
607.0 2.08577 2.05254
608.0 2.077 2.0557
609.0 2.08771 2.04875
610.0 2.09683 2.06265
611.0 2.08274 2.04975
612.0 2.09769 2.04568
613.0 2.08656 2.04986
614.0 2.09221 2.04786
615.0 2.09609 2.04004
616.0 2.08994 2.05006
617.0 2.097 2.05602
618.0 2.0881 2.05519
619.0 2.0829 2.05
620.0 2.09119 2.04828
621.0 2.09046 2.04341
622.0 2.09111 2.04523
623.0 2.08126 2.0473
624.0 2.08707 2.05616
625.0 2.09416 2.0565
626.0 2.09406 2.05602
627.0 2.0823 2.06739
628.0 2.10159 2.05188
629.0 2.10638 2.05105
630.0 2.09128 2.05228
631.0 2.08236 2.05558
632.0 2.09285 2.06285
633.0 2.08224 2.06169
634.0 2.0917 2.05658
635.0 2.0886 2.04793
636.0 2.09368 2.06084
637.0 2.08359 2.04878
638.0 2.08654 2.05931
639.0 2.09236 2.06178
640.0 2.07689 2.04244
641.0 2.08517 2.04429
642.0 2.08057 2.04294
643.0 2.0883 2.04787
644.0 2.0886 2.03904
645.0 2.10635 2.03819
646.0 2.09319 2.03842
647.0 2.08818 2.03843
648.0 2.09268 2.03905
649.0 2.08444 2.03804
650.0 2.08122 2.04159
651.0 2.07386 2.04271
652.0 2.07571 2.04044
653.0 2.08029 2.04437
654.0 2.08774 2.03996
655.0 2.08916 2.0426
656.0 2.0876 2.03811
657.0 2.07235 2.04566
658.0 2.06882 2.05088
659.0 2.07163 2.05336
660.0 2.07347 2.04621
661.0 2.0704 2.05082
662.0 2.07403 2.04733
663.0 2.07262 2.05264
664.0 2.07934 2.0468
665.0 2.08447 2.05289
666.0 2.08504 2.0376
667.0 2.07311 2.04311
668.0 2.07095 2.03976
669.0 2.0605 2.03293
670.0 2.06606 2.04359
671.0 2.05802 2.03223
672.0 2.06484 2.02966
673.0 2.05261 2.03905
674.0 2.07117 2.03892
675.0 2.06349 2.03071
676.0 2.07083 2.02994
677.0 2.0778 2.04232
678.0 2.07843 2.04544
679.0 2.07946 2.02917
680.0 2.05225 2.04123
681.0 2.06815 2.04934
682.0 2.0654 2.03423
683.0 2.07257 2.03382
684.0 2.08096 2.04276
685.0 2.07393 2.03998
686.0 2.07209 2.03886
687.0 2.07703 2.05038
688.0 2.07741 2.04281
689.0 2.06896 2.04821
690.0 2.07566 2.04489
691.0 2.07977 2.0439
692.0 2.078 2.04052
693.0 2.07466 2.04707
694.0 2.06301 2.04503
695.0 2.08336 2.04255
696.0 2.08967 2.0475
697.0 2.06949 2.02281
698.0 2.07955 2.03405
699.0 2.08606 2.04044
700.0 2.07275 2.04275
701.0 2.06123 2.03737
702.0 2.07769 2.04505
703.0 2.07279 2.03986
704.0 2.08656 2.03066
705.0 2.09443 2.04509
706.0 2.07137 2.03443
707.0 2.08049 2.03227
708.0 2.07865 2.03008
709.0 2.09312 2.03562
710.0 2.07542 2.03664
711.0 2.08064 2.02723
712.0 2.08259 2.02914
713.0 2.09673 2.0263
714.0 2.09675 2.03428
715.0 2.08866 2.04005
716.0 2.08458 2.0311
717.0 2.08749 2.04172
718.0 2.09433 2.04569
719.0 2.09806 2.03934
720.0 2.08176 2.02873
721.0 2.09304 2.04233
722.0 2.07153 2.03821
723.0 2.08358 2.03588
724.0 2.08155 2.04037
725.0 2.08214 2.03391
726.0 2.0737 2.03637
727.0 2.07565 2.02803
728.0 2.08608 2.03834
729.0 2.08431 2.04155
730.0 2.08313 2.03708
731.0 2.09004 2.04265
732.0 2.08559 2.02761
733.0 2.09089 2.04276
734.0 2.09497 2.0337
735.0 2.10688 2.03747
736.0 2.10541 2.0449
737.0 2.10622 2.03356
738.0 2.10638 2.0326
739.0 2.10675 2.03604
740.0 2.09723 2.03533
741.0 2.1116 2.03418
742.0 2.09487 2.03779
743.0 2.09301 2.03186
744.0 2.10169 2.03188
745.0 2.08724 2.02691
746.0 2.08408 2.03299
747.0 2.08507 2.02655
748.0 2.09074 2.0356
749.0 2.10502 2.03599
750.0 2.0996 2.03465
751.0 2.0909 2.04801
752.0 2.07791 2.03667
753.0 2.09848 2.03269
754.0 2.08814 2.02638
755.0 2.09056 2.04844
756.0 2.09119 2.04353
757.0 2.08693 2.03927
758.0 2.08948 2.03815
759.0 2.09231 2.03155
760.0 2.0799 2.02353
761.0 2.09143 2.03991
762.0 2.09358 2.0391
763.0 2.08085 2.03486
764.0 2.07641 2.04306
765.0 2.08979 2.042
766.0 2.09813 2.04508
767.0 2.09317 2.02742
768.0 2.09318 2.0394
769.0 2.08058 2.04253
770.0 2.06885 2.05753
771.0 2.08158 2.0405
772.0 2.0986 2.0369
773.0 2.08249 2.03531
774.0 2.08052 2.03795
775.0 2.09272 2.02963
776.0 2.10155 2.05703
777.0 2.10291 2.03666
778.0 2.10032 2.05
779.0 2.09796 2.04697
780.0 2.09467 2.05149
781.0 2.10383 2.04091
782.0 2.08256 2.03518
783.0 2.09505 2.04769
784.0 2.09477 2.04302
785.0 2.10901 2.03535
786.0 2.1042 2.03738
787.0 2.09509 2.0363
788.0 2.08863 2.03745
789.0 2.10089 2.036
790.0 2.10497 2.0304
791.0 2.11329 2.02885
792.0 2.09137 2.03843
793.0 2.10051 2.03569
794.0 2.09031 2.04116
795.0 2.09948 2.04351
796.0 2.10769 2.04063
797.0 2.09922 2.03874
798.0 2.09813 2.06055
799.0 2.07981 2.04055
800.0 2.08776 2.03882
801.0 2.06934 2.04291
802.0 2.08061 2.03714
803.0 2.08193 2.03399
804.0 2.07091 2.02243
805.0 2.0768 2.02679
806.0 2.07794 2.02051
807.0 2.0781 2.0276
808.0 2.09219 2.02375
809.0 2.0875 2.02857
810.0 2.09325 2.03598
811.0 2.10091 2.03029
812.0 2.09604 2.03941
813.0 2.09732 2.0292
814.0 2.10446 2.02663
815.0 2.10137 2.03086
816.0 2.09189 2.02976
817.0 2.11609 2.02664
818.0 2.09113 2.03152
819.0 2.08921 2.02645
820.0 2.09164 2.0322
821.0 2.07192 2.03668
822.0 2.07158 2.02817
823.0 2.09535 2.04092
824.0 2.08938 2.0389
825.0 2.10186 2.04045
826.0 2.09867 2.03773
827.0 2.08527 2.04004
828.0 2.0838 2.03714
829.0 2.08582 2.02403
830.0 2.0832 2.03117
831.0 2.08417 2.03014
832.0 2.08917 2.03688
833.0 2.09991 2.02358
834.0 2.08174 2.02061
835.0 2.07432 2.03313
836.0 2.07554 2.05194
837.0 2.07268 2.0462
838.0 2.06674 2.05452
839.0 2.0726 2.0417
840.0 2.06673 2.03858
841.0 2.0658 2.03442
842.0 2.06769 2.04412
843.0 2.09283 2.04819
844.0 2.0698 2.03752
845.0 2.08656 2.03137
846.0 2.07951 2.02889
847.0 2.06636 2.03228
848.0 2.08153 2.0409
849.0 2.08581 2.04469
850.0 2.08484 2.03205
851.0 2.08871 2.03792
852.0 2.08932 2.03803
853.0 2.083 2.04498
854.0 2.06645 2.03879
855.0 2.06777 2.04071
856.0 2.06762 2.04779
857.0 2.07692 2.04775
858.0 2.06306 2.03984
859.0 2.08322 2.03366
860.0 2.07143 2.04642
861.0 2.07279 2.0458
862.0 2.06036 2.04855
863.0 2.06663 2.04828
864.0 2.07695 2.04434
865.0 2.07044 2.03467
866.0 2.07746 2.05203
867.0 2.07454 2.04333
868.0 2.07061 2.03358
869.0 2.07829 2.04832
870.0 2.07167 2.05384
871.0 2.07662 2.04592
872.0 2.06347 2.04031
873.0 2.07976 2.03712
874.0 2.0728 2.04232
875.0 2.07775 2.03392
876.0 2.06138 2.0447
877.0 2.07807 2.03756
878.0 2.08339 2.03811
879.0 2.07126 2.04694
880.0 2.0639 2.04858
881.0 2.07038 2.03521
882.0 2.06486 2.04329
883.0 2.07023 2.03241
884.0 2.07022 2.02856
885.0 2.07393 2.02633
886.0 2.0784 2.04025
887.0 2.07152 2.02652
888.0 2.07567 2.03437
889.0 2.07399 2.0354
890.0 2.073 2.05011
891.0 2.0757 2.03409
892.0 2.08341 2.03745
893.0 2.09342 2.03199
894.0 2.09952 2.03855
895.0 2.11996 2.04073
896.0 2.09356 2.03442
897.0 2.1042 2.03635
898.0 2.10465 2.04739
899.0 2.09697 2.04501
900.0 2.11311 2.04237
901.0 2.13102 2.03976
902.0 2.11399 2.05259
903.0 2.10647 2.03911
904.0 2.10625 2.03799
905.0 2.11206 2.04634
906.0 2.10679 2.04615
907.0 2.08819 2.03789
908.0 2.09327 2.04444
909.0 2.08563 2.04842
910.0 2.10286 2.0401
911.0 2.1028 2.0413
912.0 2.10222 2.0441
913.0 2.08758 2.03743
914.0 2.09516 2.03428
915.0 2.07876 2.03369
916.0 2.08486 2.03983
917.0 2.09377 2.03777
918.0 2.08694 2.04379
919.0 2.09892 2.04704
920.0 2.10598 2.03311
921.0 2.10989 2.03394
922.0 2.10044 2.03824
923.0 2.09438 2.05799
924.0 2.0803 2.04722
925.0 2.08134 2.048
926.0 2.08278 2.05335
927.0 2.08853 2.0487
928.0 2.09369 2.04364
929.0 2.09826 2.03801
930.0 2.1045 2.04372
931.0 2.10007 2.03219
932.0 2.09982 2.04202
933.0 2.0948 2.03191
934.0 2.09157 2.04493
935.0 2.09503 2.04224
936.0 2.09504 2.03991
937.0 2.10462 2.03982
938.0 2.10379 2.03593
939.0 2.10712 2.04256
940.0 2.1083 2.04761
941.0 2.09239 2.04958
942.0 2.09304 2.04524
943.0 2.10302 2.04403
944.0 2.09639 2.03473
945.0 2.10296 2.03941
946.0 2.11386 2.03592
947.0 2.11165 2.0487
948.0 2.11007 2.03674
949.0 2.09418 2.04044
950.0 2.12251 2.0448
951.0 2.10435 2.05401
952.0 2.09773 2.05157
953.0 2.09307 2.04374
954.0 2.10501 2.05162
955.0 2.10725 2.04101
956.0 2.10218 2.04388
957.0 2.09302 2.04548
958.0 2.08963 2.04658
959.0 2.0863 2.05028
960.0 2.10211 2.04553
961.0 2.09939 2.05153
962.0 2.08836 2.05392
963.0 2.09537 2.04777
964.0 2.09564 2.04803
965.0 2.11154 2.05121
966.0 2.11839 2.04714
967.0 2.09094 2.03975
968.0 2.09684 2.04459
969.0 2.09331 2.04796
970.0 2.08253 2.04246
971.0 2.07802 2.04866
972.0 2.07181 2.04381
973.0 2.07696 2.04977
974.0 2.08092 2.05481
975.0 2.08042 2.05127
976.0 2.08171 2.05346
977.0 2.08416 2.05077
978.0 2.09905 2.05591
979.0 2.08924 2.06045
980.0 2.10347 2.04862
981.0 2.09059 2.04679
982.0 2.09189 2.05133
983.0 2.11545 2.05792
984.0 2.10305 2.03657
985.0 2.09491 2.04363
986.0 2.0746 2.04088
987.0 2.08513 2.04301
988.0 2.07965 2.04632
989.0 2.08578 2.04661
990.0 2.08159 2.03611
991.0 2.09314 2.03996
992.0 2.08915 2.03877
993.0 2.09543 2.03028
994.0 2.09938 2.03042
995.0 2.0873 2.03282
996.0 2.08658 2.03417
997.0 2.0742 2.04351
998.0 2.08262 2.03379
999.0 2.06968 2.04363
1000.0 2.08362 2.05064
1001.0 2.09642 2.04355
1002.0 2.10343 2.04773
1003.0 2.1017 2.05098
1004.0 2.0803 2.0484
1005.0 2.07861 2.04905
1006.0 2.07131 2.05083
1007.0 2.07755 2.0362
1008.0 2.06722 2.04007
1009.0 2.08643 2.04764
1010.0 2.07167 2.04933
1011.0 2.08257 2.05926
1012.0 2.08305 2.05364
1013.0 2.06944 2.04234
1014.0 2.07302 2.04777
1015.0 2.0824 2.04605
1016.0 2.08412 2.04252
1017.0 2.07194 2.0471
1018.0 2.08722 2.05722
1019.0 2.08721 2.04551
1020.0 2.07238 2.05464
1021.0 2.08583 2.05341
1022.0 2.07213 2.05295
1023.0 2.09009 2.04715
1024.0 2.08341 2.04643
1025.0 2.08534 2.04295
1026.0 2.08486 2.06025
1027.0 2.0747 2.0507
1028.0 2.06638 2.06666
1029.0 2.06559 2.05651
1030.0 2.05859 2.07653
1031.0 2.08947 2.06392
1032.0 2.07197 2.05778
1033.0 2.07165 2.05713
1034.0 2.08303 2.05
1035.0 2.06454 2.05949
1036.0 2.07031 2.05597
1037.0 2.0642 2.05716
1038.0 2.06757 2.06089
1039.0 2.06167 2.06615
1040.0 2.06943 2.05578
1041.0 2.06974 2.05808
1042.0 2.06462 2.06155
1043.0 2.07521 2.05847
1044.0 2.07522 2.05703
1045.0 2.07117 2.05858
1046.0 2.09753 2.05948
1047.0 2.07529 2.05203
1048.0 2.08971 2.05054
1049.0 2.07482 2.0502
1050.0 2.07479 2.05274
1051.0 2.08387 2.05194
1052.0 2.07391 2.05765
1053.0 2.07531 2.05043
1054.0 2.07301 2.0516
1055.0 2.06564 2.06064
1056.0 2.0821 2.05707
1057.0 2.07636 2.04788
1058.0 2.08175 2.0497
1059.0 2.09927 2.04995
1060.0 2.07772 2.0529
1061.0 2.07075 2.04856
1062.0 2.08892 2.05288
1063.0 2.08307 2.04527
1064.0 2.08495 2.0487
1065.0 2.09045 2.05685
1066.0 2.06975 2.05479
1067.0 2.0817 2.05942
1068.0 2.08992 2.06224
1069.0 2.08148 2.04601
1070.0 2.07177 2.05426
1071.0 2.07736 2.04824
1072.0 2.08299 2.04836
1073.0 2.06413 2.04677
1074.0 2.08192 2.05362
1075.0 2.08567 2.04774
1076.0 2.08945 2.05631
1077.0 2.08934 2.05917
1078.0 2.07622 2.06205
1079.0 2.07134 2.06899
1080.0 2.07366 2.07125
1081.0 2.09096 2.06204
1082.0 2.08518 2.06107
1083.0 2.07155 2.05925
1084.0 2.08589 2.05566
1085.0 2.09521 2.05776
1086.0 2.11745 2.06906
1087.0 2.10277 2.06308
1088.0 2.0945 2.05858
1089.0 2.1043 2.06728
1090.0 2.08244 2.06448
1091.0 2.08614 2.06084
1092.0 2.1122 2.05389
1093.0 2.09617 2.05139
1094.0 2.10046 2.04521
1095.0 2.09672 2.0559
1096.0 2.12741 2.04843
1097.0 2.11815 2.05184
1098.0 2.12723 2.05106
1099.0 2.12218 2.05167
1100.0 2.09889 2.04817
1101.0 2.10781 2.05757
1102.0 2.10661 2.06655
1103.0 2.1056 2.06566
1104.0 2.1046 2.05575
1105.0 2.10487 2.06602
1106.0 2.10745 2.06479
1107.0 2.08721 2.06676
1108.0 2.10245 2.0655
1109.0 2.09692 2.0677
1110.0 2.10697 2.0801
1111.0 2.11509 2.07387
1112.0 2.10126 2.06169
1113.0 2.10723 2.05765
1114.0 2.09166 2.06069
1115.0 2.09086 2.06402
1116.0 2.08791 2.06551
1117.0 2.10831 2.06871
1118.0 2.1038 2.06981
1119.0 2.09431 2.07581
1120.0 2.09135 2.06469
1121.0 2.09817 2.0608
1122.0 2.09938 2.0631
1123.0 2.09077 2.06081
1124.0 2.09908 2.06417
1125.0 2.11194 2.0637
1126.0 2.11675 2.05931
1127.0 2.09256 2.05542
1128.0 2.09974 2.05859
1129.0 2.09856 2.06268
1130.0 2.08508 2.06174
1131.0 2.07651 2.07004
1132.0 2.06521 2.06217
1133.0 2.077 2.06936
1134.0 2.08924 2.05929
1135.0 2.07905 2.06502
1136.0 2.07489 2.06078
1137.0 2.07909 2.0662
1138.0 2.0931 2.0698
1139.0 2.11025 2.07508
1140.0 2.10029 2.06203
1141.0 2.10024 2.07369
1142.0 2.10197 2.0676
1143.0 2.09506 2.05243
1144.0 2.09992 2.06913
1145.0 2.07934 2.06254
1146.0 2.07335 2.05881
1147.0 2.08225 2.06268
1148.0 2.09112 2.07478
1149.0 2.10504 2.06218
1150.0 2.12016 2.07609
1151.0 2.10917 2.06597
1152.0 2.10216 2.07531
1153.0 2.08217 2.0749
1154.0 2.12151 2.07053
1155.0 2.10369 2.08197
1156.0 2.09531 2.06735
1157.0 2.08787 2.07068
1158.0 2.0735 2.06609
1159.0 2.08666 2.06571
1160.0 2.08899 2.07026
1161.0 2.09819 2.08775
1162.0 2.09324 2.08074
1163.0 2.10362 2.08683
1164.0 2.10912 2.07584
1165.0 2.11325 2.08006
1166.0 2.11239 2.08032
1167.0 2.09913 2.08198
1168.0 2.0761 2.08671
1169.0 2.08972 2.08528
1170.0 2.09817 2.06621
1171.0 2.08872 2.07852
1172.0 2.11494 2.07658
1173.0 2.0966 2.07924
1174.0 2.08688 2.07978
1175.0 2.09949 2.07127
1176.0 2.08599 2.07051
1177.0 2.07867 2.06901
1178.0 2.08918 2.07052
1179.0 2.0809 2.07342
1180.0 2.09644 2.06248
1181.0 2.07774 2.06402
1182.0 2.08692 2.06837
1183.0 2.08112 2.06701
1184.0 2.08305 2.07504
1185.0 2.08624 2.07013
1186.0 2.10512 2.06306
1187.0 2.10137 2.05879
1188.0 2.09996 2.06203
1189.0 2.11435 2.06006
1190.0 2.10181 2.0496
1191.0 2.11427 2.05663
1192.0 2.10647 2.06523
1193.0 2.12099 2.0591
1194.0 2.12474 2.05893
1195.0 2.12562 2.06469
1196.0 2.12586 2.06135
1197.0 2.11641 2.05646
1198.0 2.10963 2.05416
1199.0 2.11991 2.06467
1200.0 2.10858 2.05936
1201.0 2.09695 2.05736
1202.0 2.08838 2.05571
1203.0 2.10123 2.05642
1204.0 2.09951 2.0556
1205.0 2.10105 2.04827
1206.0 2.11341 2.06554
1207.0 2.08061 2.06608
1208.0 2.08228 2.05669
1209.0 2.08579 2.07283
1210.0 2.09876 2.06068
1211.0 2.11957 2.05569
1212.0 2.09802 2.05471
1213.0 2.1003 2.0555
1214.0 2.10757 2.06792
1215.0 2.10524 2.05796
1216.0 2.10942 2.05306
1217.0 2.09929 2.05005
1218.0 2.11666 2.05278
1219.0 2.10885 2.05125
1220.0 2.10782 2.04092
1221.0 2.10425 2.04512
1222.0 2.11116 2.04842
1223.0 2.10759 2.04718
1224.0 2.10085 2.0471
1225.0 2.09407 2.05301
1226.0 2.07252 2.05327
1227.0 2.071 2.04947
1228.0 2.07969 2.04383
1229.0 2.08749 2.04986
1230.0 2.09862 2.04479
1231.0 2.10311 2.0513
1232.0 2.08751 2.03892
1233.0 2.08386 2.04302
1234.0 2.06095 2.04536
1235.0 2.08314 2.04147
1236.0 2.0762 2.04007
1237.0 2.08191 2.04543
1238.0 2.08474 2.04872
1239.0 2.07699 2.03845
1240.0 2.07578 2.04989
1241.0 2.07562 2.04296
1242.0 2.09419 2.04395
1243.0 2.0827 2.0302
1244.0 2.07786 2.04799
1245.0 2.08229 2.05205
1246.0 2.07522 2.05798
1247.0 2.08672 2.03834
1248.0 2.1052 2.05039
1249.0 2.09565 2.0507
1250.0 2.09219 2.05236
1251.0 2.08575 2.04752
1252.0 2.09113 2.05223
1253.0 2.09066 2.04717
1254.0 2.07693 2.04879
1255.0 2.09581 2.05325
1256.0 2.10038 2.0499
1257.0 2.08352 2.04107
1258.0 2.08761 2.05702
1259.0 2.08948 2.05708
1260.0 2.07963 2.06818
1261.0 2.07872 2.0518
1262.0 2.08034 2.05238
1263.0 2.07553 2.05362
1264.0 2.08728 2.04358
1265.0 2.096 2.05191
1266.0 2.10053 2.04544
1267.0 2.09443 2.04629
1268.0 2.09408 2.04507
1269.0 2.0909 2.05202
1270.0 2.10383 2.05133
1271.0 2.08511 2.05397
1272.0 2.09028 2.05079
1273.0 2.08395 2.06416
1274.0 2.08967 2.05926
1275.0 2.08036 2.05631
1276.0 2.087 2.04737
1277.0 2.08109 2.05196
1278.0 2.10941 2.064
1279.0 2.07936 2.05282
1280.0 2.09957 2.06507
1281.0 2.07008 2.05534
1282.0 2.07023 2.06062
1283.0 2.08025 2.04092
1284.0 2.06629 2.04396
1285.0 2.06846 2.04707
1286.0 2.06546 2.04789
1287.0 2.06589 2.04444
1288.0 2.07114 2.05763
1289.0 2.05847 2.05809
1290.0 2.06737 2.04779
1291.0 2.0646 2.04723
1292.0 2.07854 2.0487
1293.0 2.07141 2.05058
1294.0 2.08317 2.03749
1295.0 2.07694 2.04852
1296.0 2.06464 2.03832
1297.0 2.0691 2.03516
1298.0 2.07143 2.05173
1299.0 2.0716 2.04087
1300.0 2.06444 2.05956
1301.0 2.07134 2.05556
1302.0 2.06956 2.04635
1303.0 2.07622 2.05373
1304.0 2.10382 2.04741
1305.0 2.10699 2.03911
1306.0 2.08347 2.0494
1307.0 2.08399 2.0578
1308.0 2.07875 2.0486
1309.0 2.09366 2.04161
1310.0 2.09655 2.04243
1311.0 2.09036 2.04276
1312.0 2.09772 2.05315
1313.0 2.07504 2.05798
1314.0 2.08765 2.04553
1315.0 2.07949 2.04429
1316.0 2.09966 2.04333
1317.0 2.09039 2.03392
1318.0 2.10535 2.04314
1319.0 2.12622 2.03625
1320.0 2.11885 2.04566
1321.0 2.10714 2.03995
1322.0 2.10751 2.05708
1323.0 2.11518 2.04793
1324.0 2.13459 2.04212
1325.0 2.11887 2.0487
1326.0 2.12682 2.03998
1327.0 2.11484 2.04385
1328.0 2.12393 2.03906
1329.0 2.12457 2.04387
1330.0 2.13576 2.0381
1331.0 2.10363 2.03198
1332.0 2.13051 2.04582
1333.0 2.1463 2.04062
1334.0 2.15016 2.03685
1335.0 2.124 2.04141
1336.0 2.11876 2.03078
1337.0 2.12944 2.0379
1338.0 2.12018 2.02983
1339.0 2.13552 2.03844
1340.0 2.09541 2.04643
1341.0 2.0894 2.04721
1342.0 2.11904 2.05536
1343.0 2.13681 2.03664
1344.0 2.15957 2.04279
1345.0 2.13026 2.04964
1346.0 2.14598 2.04306
1347.0 2.14017 2.04051
1348.0 2.14037 2.03697
1349.0 2.13377 2.03432
1350.0 2.12061 2.03201
1351.0 2.11827 2.03606
1352.0 2.1239 2.04234
1353.0 2.13245 2.03875
1354.0 2.15031 2.03856
1355.0 2.14164 2.02807
1356.0 2.13413 2.03284
1357.0 2.14016 2.03038
1358.0 2.1578 2.03326
1359.0 2.14612 2.0235
1360.0 2.13227 2.02638
1361.0 2.12048 2.04075
1362.0 2.12225 2.04112
1363.0 2.12838 2.03965
1364.0 2.14678 2.04423
1365.0 2.13282 2.03052
1366.0 2.12188 2.02692
1367.0 2.12616 2.02608
1368.0 2.12268 2.02338
1369.0 2.09759 2.02623
1370.0 2.1097 2.03641
1371.0 2.1089 2.03171
1372.0 2.1181 2.03062
1373.0 2.10415 2.03259
1374.0 2.11772 2.02444
1375.0 2.11776 2.03169
1376.0 2.12705 2.02508
1377.0 2.11457 2.03577
1378.0 2.14292 2.0384
1379.0 2.10755 2.03428
1380.0 2.09899 2.03319
1381.0 2.10127 2.02772
1382.0 2.08702 2.03139
1383.0 2.09898 2.03374
1384.0 2.08392 2.02965
1385.0 2.08844 2.03969
1386.0 2.08262 2.03767
1387.0 2.09591 2.03111
1388.0 2.09627 2.04704
1389.0 2.1212 2.04145
1390.0 2.09408 2.03977
1391.0 2.10118 2.03684
1392.0 2.09993 2.03728
1393.0 2.09321 2.03827
1394.0 2.09988 2.03186
1395.0 2.09619 2.03543
1396.0 2.09157 2.03637
1397.0 2.09522 2.02696
1398.0 2.10937 2.04012
1399.0 2.10136 2.04788
1400.0 2.09921 2.03305
1401.0 2.11824 2.03344
1402.0 2.12614 2.0352
1403.0 2.12875 2.03664
1404.0 2.11428 2.04101
1405.0 2.10749 2.03874
1406.0 2.09721 2.03744
1407.0 2.09105 2.04247
1408.0 2.08061 2.04774
1409.0 2.08815 2.03856
1410.0 2.09952 2.03838
1411.0 2.10502 2.03375
1412.0 2.08799 2.04139
1413.0 2.10047 2.05655
1414.0 2.1042 2.04697
1415.0 2.08944 2.04751
1416.0 2.08132 2.03945
1417.0 2.08671 2.03232
1418.0 2.10184 2.0388
1419.0 2.10335 2.03461
1420.0 2.10527 2.02863
1421.0 2.08865 2.02985
1422.0 2.1133 2.03736
1423.0 2.10018 2.03749
1424.0 2.09953 2.04429
1425.0 2.09924 2.03055
1426.0 2.07763 2.03934
1427.0 2.08767 2.0339
1428.0 2.0666 2.03077
1429.0 2.0909 2.03763
1430.0 2.09111 2.03619
1431.0 2.09848 2.03679
1432.0 2.10943 2.04018
1433.0 2.08999 2.04436
1434.0 2.10605 2.04649
1435.0 2.09851 2.04855
1436.0 2.08912 2.04346
1437.0 2.09294 2.03244
1438.0 2.10832 2.03414
1439.0 2.12657 2.03574
1440.0 2.11427 2.03116
1441.0 2.10538 2.04273
1442.0 2.10275 2.03753
1443.0 2.1028 2.03757
1444.0 2.10908 2.03576
1445.0 2.10702 2.03987
1446.0 2.10853 2.03871
1447.0 2.08676 2.03305
1448.0 2.07614 2.03581
1449.0 2.08954 2.04496
1450.0 2.09366 2.03661
1451.0 2.10479 2.03677
1452.0 2.10311 2.04206
1453.0 2.08574 2.03954
1454.0 2.08571 2.04306
1455.0 2.09817 2.03422
1456.0 2.08625 2.03255
1457.0 2.0838 2.03658
1458.0 2.07698 2.03965
1459.0 2.08313 2.0399
1460.0 2.084 2.05345
1461.0 2.10533 2.03696
1462.0 2.09454 2.05177
1463.0 2.10142 2.04212
1464.0 2.11286 2.05507
1465.0 2.11012 2.04822
1466.0 2.10431 2.03745
1467.0 2.12005 2.05018
1468.0 2.12875 2.03631
1469.0 2.12526 2.03684
1470.0 2.12523 2.04121
1471.0 2.13287 2.03587
1472.0 2.13697 2.04419
1473.0 2.1086 2.03874
1474.0 2.10421 2.03796
1475.0 2.10336 2.03382
1476.0 2.09811 2.03341
1477.0 2.11974 2.03669
1478.0 2.10121 2.03379
1479.0 2.08859 2.03612
1480.0 2.08365 2.04655
1481.0 2.0982 2.04647
1482.0 2.1009 2.04089
1483.0 2.10536 2.05107
1484.0 2.10145 2.04014
1485.0 2.09672 2.03482
1486.0 2.09087 2.03535
1487.0 2.10007 2.04184
1488.0 2.11095 2.03384
1489.0 2.09438 2.02922
1490.0 2.09211 2.03589
1491.0 2.10035 2.03967
1492.0 2.09431 2.03222
1493.0 2.09984 2.03631
1494.0 2.1099 2.04138
1495.0 2.12401 2.03882
1496.0 2.10433 2.0339
1497.0 2.09354 2.03361
1498.0 2.10631 2.04087
1499.0 2.09881 2.04079
1500.0 2.10292 2.03533
1501.0 2.10989 2.02733
1502.0 2.10289 2.037
1503.0 2.08474 2.03453
1504.0 2.09051 2.04265
1505.0 2.08389 2.03221
1506.0 2.09396 2.04299
1507.0 2.08206 2.03082
1508.0 2.09902 2.0254
1509.0 2.08364 2.04415
1510.0 2.07706 2.0391
1511.0 2.07701 2.0343
1512.0 2.07728 2.04002
1513.0 2.08047 2.03948
1514.0 2.0848 2.03238
1515.0 2.08278 2.03399
1516.0 2.08378 2.04101
1517.0 2.09581 2.03422
1518.0 2.10165 2.03081
1519.0 2.09112 2.02809
1520.0 2.08257 2.03522
1521.0 2.0827 2.03568
1522.0 2.07733 2.04085
1523.0 2.09642 2.04037
1524.0 2.09762 2.04588
1525.0 2.08913 2.04597
1526.0 2.08172 2.04116
1527.0 2.08769 2.04448
1528.0 2.09104 2.0536
1529.0 2.08222 2.05505
1530.0 2.08538 2.03587
1531.0 2.08021 2.04358
1532.0 2.08282 2.03471
1533.0 2.08075 2.04013
1534.0 2.09017 2.04449
1535.0 2.10257 2.04671
1536.0 2.09633 2.03236
1537.0 2.10076 2.03657
1538.0 2.09856 2.03268
1539.0 2.09288 2.04465
1540.0 2.09598 2.04386
1541.0 2.07901 2.04324
1542.0 2.07984 2.05086
1543.0 2.08915 2.053
1544.0 2.07893 2.05098
1545.0 2.07015 2.05086
1546.0 2.07065 2.05498
1547.0 2.06718 2.04488
1548.0 2.08056 2.03848
1549.0 2.07165 2.04466
1550.0 2.06928 2.04659
1551.0 2.06767 2.05249
1552.0 2.06593 2.03089
1553.0 2.07688 2.0339
1554.0 2.09563 2.04131
1555.0 2.09239 2.03924
1556.0 2.07906 2.03956
1557.0 2.07631 2.03133
1558.0 2.06773 2.04378
1559.0 2.07675 2.0307
1560.0 2.08457 2.04561
1561.0 2.07854 2.04722
1562.0 2.07352 2.03596
1563.0 2.07269 2.0431
1564.0 2.09303 2.04329
1565.0 2.07944 2.04287
1566.0 2.08885 2.05251
1567.0 2.07998 2.05003
1568.0 2.07319 2.03906
1569.0 2.06912 2.03855
1570.0 2.06533 2.04043
1571.0 2.08815 2.04487
1572.0 2.07062 2.05304
1573.0 2.07348 2.04103
1574.0 2.0789 2.03965
1575.0 2.07507 2.04497
1576.0 2.07133 2.04172
1577.0 2.0785 2.04052
1578.0 2.07792 2.03681
1579.0 2.08845 2.04832
1580.0 2.08009 2.03552
1581.0 2.07259 2.04196
1582.0 2.08062 2.04373
1583.0 2.07185 2.04334
1584.0 2.06536 2.04929
1585.0 2.07631 2.03182
1586.0 2.08298 2.03673
1587.0 2.08707 2.04975
1588.0 2.0749 2.0407
1589.0 2.09097 2.04304
1590.0 2.073 2.03958
1591.0 2.06893 2.04788
1592.0 2.07711 2.03998
1593.0 2.0982 2.03238
1594.0 2.12244 2.03543
1595.0 2.10996 2.04188
1596.0 2.10865 2.0421
1597.0 2.12504 2.03739
1598.0 2.12062 2.02759
1599.0 2.14103 2.03605
1600.0 2.12347 2.0397
1601.0 2.10323 2.04148
1602.0 2.07858 2.0317
1603.0 2.10921 2.03673
1604.0 2.08828 2.04978
1605.0 2.10206 2.03251
1606.0 2.08207 2.02855
1607.0 2.07905 2.02671
1608.0 2.0789 2.02641
1609.0 2.07679 2.03135
1610.0 2.08239 2.02353
1611.0 2.08421 2.03475
1612.0 2.09074 2.04043
1613.0 2.08574 2.02445
1614.0 2.09813 2.04029
1615.0 2.09855 2.03177
1616.0 2.11192 2.03437
1617.0 2.10608 2.04209
1618.0 2.09583 2.03732
1619.0 2.1107 2.0418
1620.0 2.10692 2.03913
1621.0 2.09181 2.03284
1622.0 2.08723 2.04398
1623.0 2.08131 2.02636
1624.0 2.08455 2.03692
1625.0 2.06942 2.03789
1626.0 2.07115 2.03841
1627.0 2.06977 2.03619
1628.0 2.08876 2.0331
1629.0 2.07949 2.04142
1630.0 2.08263 2.02685
1631.0 2.08133 2.02599
1632.0 2.07966 2.0272
1633.0 2.08744 2.03324
1634.0 2.07952 2.02954
1635.0 2.06708 2.02837
1636.0 2.06172 2.02945
1637.0 2.06591 2.02511
1638.0 2.071 2.04603
1639.0 2.09282 2.03718
1640.0 2.0736 2.0361
1641.0 2.09236 2.03851
1642.0 2.10507 2.03861
1643.0 2.08551 2.03336
1644.0 2.08677 2.0328
1645.0 2.09864 2.03265
1646.0 2.08929 2.04558
1647.0 2.09767 2.02534
1648.0 2.10698 2.03337
1649.0 2.08745 2.02891
1650.0 2.0838 2.03336
1651.0 2.09685 2.0365
1652.0 2.08992 2.03535
1653.0 2.10137 2.02451
1654.0 2.07492 2.02897
1655.0 2.09166 2.03498
1656.0 2.08453 2.03604
1657.0 2.08933 2.04077
1658.0 2.08924 2.03071
1659.0 2.09826 2.03676
1660.0 2.11157 2.03435
1661.0 2.10707 2.04215
1662.0 2.11107 2.03297
1663.0 2.1019 2.04021
1664.0 2.0875 2.0379
1665.0 2.10594 2.03992
1666.0 2.0945 2.03186
1667.0 2.0852 2.03592
1668.0 2.09189 2.02737
1669.0 2.05624 2.03568
1670.0 2.06841 2.04443
1671.0 2.06863 2.04072
1672.0 2.096 2.04228
1673.0 2.09515 2.04583
1674.0 2.08654 2.03155
1675.0 2.09136 2.03469
1676.0 2.09167 2.04727
1677.0 2.0865 2.05159
1678.0 2.09511 2.04395
1679.0 2.1034 2.03734
1680.0 2.10437 2.03752
1681.0 2.08624 2.03993
1682.0 2.08995 2.03547
1683.0 2.08576 2.03588
1684.0 2.09446 2.03194
1685.0 2.0802 2.03936
1686.0 2.10374 2.04362
1687.0 2.09921 2.04029
1688.0 2.10858 2.03638
1689.0 2.08741 2.03701
1690.0 2.09817 2.04456
1691.0 2.1208 2.03955
1692.0 2.12231 2.0364
1693.0 2.10542 2.03502
1694.0 2.12368 2.03844
1695.0 2.12024 2.03736
1696.0 2.12378 2.0364
1697.0 2.09826 2.0416
1698.0 2.11359 2.02741
1699.0 2.109 2.03951
1700.0 2.1017 2.04434
1701.0 2.11676 2.04213
1702.0 2.11238 2.03901
1703.0 2.11348 2.04031
1704.0 2.12163 2.04326
1705.0 2.12711 2.03758
1706.0 2.12578 2.04223
1707.0 2.13183 2.04706
1708.0 2.11052 2.05105
1709.0 2.08397 2.04395
1710.0 2.10855 2.04161
1711.0 2.08167 2.04419
1712.0 2.09887 2.05357
1713.0 2.09924 2.05101
1714.0 2.0749 2.05535
1715.0 2.08698 2.04748
1716.0 2.09127 2.05325
1717.0 2.09833 2.0544
1718.0 2.11699 2.04468
1719.0 2.13278 2.04264
1720.0 2.12285 2.04595
1721.0 2.12117 2.04191
1722.0 2.1192 2.03402
1723.0 2.10353 2.03976
1724.0 2.1063 2.03216
1725.0 2.12694 2.04456
1726.0 2.11996 2.04717
1727.0 2.11882 2.05098
1728.0 2.1137 2.04417
1729.0 2.11681 2.03286
1730.0 2.12112 2.05044
1731.0 2.12355 2.04383
1732.0 2.11002 2.03915
1733.0 2.11982 2.03694
1734.0 2.11588 2.04969
1735.0 2.11664 2.04124
1736.0 2.12126 2.0403
1737.0 2.12943 2.04463
1738.0 2.12972 2.03971
1739.0 2.12233 2.04432
1740.0 2.11102 2.04485
1741.0 2.1128 2.04774
1742.0 2.10209 2.05068
1743.0 2.09918 2.05924
1744.0 2.10288 2.08172
1745.0 2.07892 2.07138
1746.0 2.08478 2.06978
1747.0 2.08094 2.07187
1748.0 2.09708 2.0761
1749.0 2.11791 2.08568
1750.0 2.12453 2.08439
1751.0 2.12262 2.05947
1752.0 2.10902 2.05188
1753.0 2.10728 2.05819
1754.0 2.10234 2.05196
1755.0 2.09905 2.0581
1756.0 2.0883 2.0564
1757.0 2.09003 2.07016
1758.0 2.09133 2.07694
1759.0 2.09188 2.06228
1760.0 2.11445 2.0795
1761.0 2.10355 2.06742
1762.0 2.09254 2.0668
1763.0 2.10337 2.06863
1764.0 2.08782 2.05443
1765.0 2.09235 2.05761
1766.0 2.09086 2.05585
1767.0 2.10606 2.07247
1768.0 2.107 2.05763
1769.0 2.06492 2.06472
1770.0 2.07138 2.06034
1771.0 2.08859 2.06156
1772.0 2.06821 2.06241
1773.0 2.05827 2.0604
1774.0 2.08243 2.06258
1775.0 2.08536 2.0623
1776.0 2.07932 2.06487
1777.0 2.06878 2.05868
1778.0 2.07466 2.07811
1779.0 2.06316 2.06838
1780.0 2.04681 2.06961
1781.0 2.05661 2.0679
1782.0 2.07269 2.03722
1783.0 2.07885 2.0546
1784.0 2.07523 2.05009
1785.0 2.06912 2.04973
1786.0 2.07896 2.05647
1787.0 2.06501 2.06861
1788.0 2.07193 2.05487
1789.0 2.06189 2.04821
1790.0 2.06929 2.05915
1791.0 2.07211 2.05006
1792.0 2.04787 2.06173
1793.0 2.06819 2.05177
1794.0 2.06594 2.04958
1795.0 2.07921 2.0575
1796.0 2.0863 2.05629
1797.0 2.06505 2.05555
1798.0 2.0689 2.06643
1799.0 2.05723 2.05876
1800.0 2.06496 2.05463
1801.0 2.0641 2.05714
1802.0 2.07664 2.06048
1803.0 2.06865 2.06342
1804.0 2.07224 2.05318
1805.0 2.08037 2.06454
1806.0 2.07338 2.05072
1807.0 2.08457 2.0564
1808.0 2.07706 2.05301
1809.0 2.07617 2.06042
1810.0 2.07474 2.06502
1811.0 2.07363 2.04906
1812.0 2.08549 2.05333
1813.0 2.07654 2.04817
1814.0 2.0817 2.05497
1815.0 2.08785 2.05446
1816.0 2.10787 2.05932
1817.0 2.10105 2.04481
1818.0 2.08874 2.04233
1819.0 2.07672 2.04627
1820.0 2.10769 2.04485
1821.0 2.08332 2.04582
1822.0 2.10165 2.05185
1823.0 2.0618 2.05084
1824.0 2.08746 2.0609
1825.0 2.08704 2.05809
1826.0 2.08148 2.04433
1827.0 2.10843 2.05181
1828.0 2.1167 2.0461
1829.0 2.12333 2.0477
1830.0 2.12393 2.03659
1831.0 2.15154 2.03294
1832.0 2.11712 2.0368
1833.0 2.11435 2.04309
1834.0 2.09932 2.0412
1835.0 2.09221 2.04854
1836.0 2.09734 2.05094
1837.0 2.1096 2.04707
1838.0 2.09735 2.05119
1839.0 2.08894 2.05041
1840.0 2.08259 2.04756
1841.0 2.09432 2.05967
1842.0 2.07905 2.06982
1843.0 2.0869 2.05019
1844.0 2.08596 2.05631
1845.0 2.08761 2.05771
1846.0 2.08077 2.0575
1847.0 2.07718 2.06338
1848.0 2.05978 2.05924
1849.0 2.05943 2.06233
1850.0 2.06294 2.06566
1851.0 2.05982 2.05746
1852.0 2.05881 2.04959
1853.0 2.07504 2.06077
1854.0 2.0715 2.0531
1855.0 2.08443 2.04661
1856.0 2.0865 2.03705
1857.0 2.10018 2.0565
1858.0 2.08561 2.04048
1859.0 2.09485 2.04199
1860.0 2.10369 2.03574
1861.0 2.07292 2.04397
1862.0 2.08026 2.04752
1863.0 2.10401 2.05049
1864.0 2.09977 2.04343
1865.0 2.10776 2.04574
1866.0 2.12817 2.04795
1867.0 2.10426 2.04752
1868.0 2.09878 2.05146
1869.0 2.09668 2.04337
1870.0 2.11821 2.0466
1871.0 2.12283 2.04062
1872.0 2.1109 2.03907
1873.0 2.11797 2.04743
1874.0 2.11977 2.03682
1875.0 2.10599 2.05111
1876.0 2.09514 2.04793
1877.0 2.0937 2.0457
1878.0 2.08768 2.0463
1879.0 2.09951 2.04029
1880.0 2.08319 2.05621
1881.0 2.08201 2.06195
1882.0 2.06974 2.05454
1883.0 2.10465 2.0659
1884.0 2.09357 2.06137
1885.0 2.07228 2.06197
1886.0 2.08705 2.06245
1887.0 2.08026 2.06222
1888.0 2.08066 2.06333
1889.0 2.07881 2.05939
1890.0 2.10592 2.07095
1891.0 2.10988 2.05988
1892.0 2.10451 2.05957
1893.0 2.11202 2.06169
1894.0 2.10897 2.05809
1895.0 2.11231 2.06419
1896.0 2.10385 2.05596
1897.0 2.08502 2.05094
1898.0 2.09346 2.06032
1899.0 2.08771 2.06474
1900.0 2.09003 2.06013
1901.0 2.08554 2.05368
1902.0 2.10129 2.06017
1903.0 2.0864 2.0648
1904.0 2.09542 2.06757
1905.0 2.10447 2.06689
1906.0 2.11064 2.05985
1907.0 2.11268 2.0572
1908.0 2.10377 2.05825
1909.0 2.1131 2.06
1910.0 2.10474 2.05685
1911.0 2.09834 2.05635
1912.0 2.10637 2.0366
1913.0 2.11784 2.04888
1914.0 2.10688 2.04557
1915.0 2.11692 2.04994
1916.0 2.12286 2.04448
1917.0 2.12474 2.04739
1918.0 2.12721 2.04623
1919.0 2.09515 2.04026
1920.0 2.09657 2.04973
1921.0 2.11357 2.04954
1922.0 2.07624 2.04618
1923.0 2.09123 2.06101
1924.0 2.08847 2.04562
1925.0 2.08606 2.0351
1926.0 2.08495 2.04958
1927.0 2.09642 2.05692
1928.0 2.07182 2.05705
1929.0 2.08104 2.0631
1930.0 2.08246 2.05312
1931.0 2.0899 2.05894
1932.0 2.08546 2.0593
1933.0 2.08291 2.06209
1934.0 2.10194 2.05535
1935.0 2.09047 2.05358
1936.0 2.11009 2.06804
1937.0 2.08487 2.05697
1938.0 2.08631 2.06249
1939.0 2.05726 2.05683
1940.0 2.08582 2.05629
1941.0 2.08154 2.06539
1942.0 2.07979 2.05668
1943.0 2.08337 2.07233
1944.0 2.08445 2.06225
1945.0 2.08018 2.06018
1946.0 2.08148 2.06363
1947.0 2.09544 2.05726
1948.0 2.09015 2.06968
1949.0 2.06888 2.07097
1950.0 2.07621 2.04853
1951.0 2.07448 2.05961
1952.0 2.06232 2.05938
1953.0 2.05923 2.06327
1954.0 2.06548 2.067
1955.0 2.07269 2.06204
1956.0 2.06817 2.05442
1957.0 2.07752 2.05681
1958.0 2.07611 2.05127
1959.0 2.0837 2.06893
1960.0 2.07353 2.04516
1961.0 2.07907 2.05588
1962.0 2.0772 2.04142
1963.0 2.06706 2.05486
1964.0 2.07205 2.03845
1965.0 2.07984 2.06656
1966.0 2.08136 2.04922
1967.0 2.07717 2.05668
1968.0 2.06447 2.05408
1969.0 2.07169 2.055
1970.0 2.07186 2.04986
1971.0 2.04773 2.05081
1972.0 2.06877 2.04562
1973.0 2.06316 2.04873
1974.0 2.08927 2.07063
1975.0 2.09219 2.06646
1976.0 2.08224 2.06364
1977.0 2.08116 2.0509
1978.0 2.06857 2.05757
1979.0 2.06503 2.06519
1980.0 2.0778 2.06045
1981.0 2.09765 2.05774
1982.0 2.07344 2.062
1983.0 2.06281 2.05384
1984.0 2.07735 2.06068
1985.0 2.06396 2.05732
1986.0 2.0738 2.05522
1987.0 2.07706 2.05111
1988.0 2.06678 2.05177
1989.0 2.06943 2.05761
1990.0 2.06019 2.04183
1991.0 2.07022 2.03615
1992.0 2.06331 2.03842
1993.0 2.05961 2.04209
1994.0 2.06271 2.03801
1995.0 2.06236 2.04578
1996.0 2.04691 2.04478
1997.0 2.05582 2.04301
1998.0 2.05299 2.04303
1999.0 2.04858 2.04229
2000.0 2.05567 2.0361
2001.0 2.05759 2.04163
2002.0 2.05159 2.03596
2003.0 2.0608 2.04062
2004.0 2.06632 2.04582
2005.0 2.05374 2.04468
2006.0 2.04078 2.04411
2007.0 2.0617 2.04526
2008.0 2.05186 2.05636
2009.0 2.05313 2.03914
2010.0 2.04418 2.0493
2011.0 2.04819 2.0459
2012.0 2.05862 2.03341
2013.0 2.05551 2.03991
2014.0 2.05659 2.04547
2015.0 2.05653 2.04139
2016.0 2.06216 2.05789
2017.0 2.06538 2.05682
2018.0 2.07518 2.06118
2019.0 2.06764 2.06162
2020.0 2.06097 2.06297
2021.0 2.06596 2.06034
2022.0 2.062 2.07276
2023.0 2.05753 2.06227
2024.0 2.05517 2.05038
2025.0 2.04473 2.04556
2026.0 2.07286 2.06422
2027.0 2.05357 2.06865
2028.0 2.05191 2.05921
2029.0 2.05641 2.05173
2030.0 2.04995 2.05018
2031.0 2.05333 2.05993
2032.0 2.07858 2.06806
2033.0 2.07809 2.06788
2034.0 2.06513 2.06521
2035.0 2.06446 2.06214
2036.0 2.05726 2.05721
2037.0 2.06582 2.05204
2038.0 2.05987 2.06893
2039.0 2.04288 2.06389
2040.0 2.06527 2.07364
2041.0 2.07434 2.06171
2042.0 2.06654 2.06229
2043.0 2.05502 2.06958
2044.0 2.06465 2.06889
2045.0 2.05756 2.07296
2046.0 2.0599 2.06797
2047.0 2.05058 2.0622
2048.0 2.06232 2.07135
2049.0 2.06939 2.07347
2050.0 2.05188 2.06501
2051.0 2.05842 2.07457
2052.0 2.05409 2.06111
2053.0 2.06532 2.07868
2054.0 2.05353 2.05313
2055.0 2.0664 2.06391
2056.0 2.06239 2.06268
2057.0 2.07223 2.05472
2058.0 2.06223 2.06437
2059.0 2.06772 2.06689
2060.0 2.08223 2.05391
2061.0 2.06838 2.0617
2062.0 2.06523 2.05887
2063.0 2.06997 2.06331
2064.0 2.08212 2.04713
2065.0 2.07038 2.0562
2066.0 2.06551 2.05954
2067.0 2.05843 2.05008
2068.0 2.07789 2.07746
2069.0 2.07025 2.06707
2070.0 2.06824 2.05376
2071.0 2.05169 2.06601
2072.0 2.05313 2.05711
2073.0 2.052 2.06535
2074.0 2.0614 2.06511
2075.0 2.05048 2.06692
2076.0 2.05847 2.07004
2077.0 2.03415 2.05854
2078.0 2.05658 2.06584
2079.0 2.05404 2.07205
2080.0 2.04121 2.06462
2081.0 2.03467 2.06304
2082.0 2.03177 2.06352
2083.0 2.04636 2.05439
2084.0 2.04827 2.06602
2085.0 2.03467 2.04686
2086.0 2.04263 2.0581
2087.0 2.04142 2.05035
2088.0 2.04329 2.05807
2089.0 2.04568 2.06114
2090.0 2.05486 2.04906
2091.0 2.05823 2.05849
2092.0 2.04325 2.05567
2093.0 2.03405 2.05076
2094.0 2.0396 2.04007
2095.0 2.03903 2.05926
2096.0 2.03788 2.06444
2097.0 2.03891 2.04615
2098.0 2.03794 2.04739
2099.0 2.04355 2.05428
2100.0 2.04964 2.05288
2101.0 2.04356 2.05323
2102.0 2.06372 2.06125
2103.0 2.04493 2.06379
2104.0 2.05084 2.0624
2105.0 2.06425 2.05437
2106.0 2.06371 2.06408
2107.0 2.07244 2.06175
2108.0 2.07868 2.05848
2109.0 2.05884 2.05836
2110.0 2.06251 2.05279
2111.0 2.05216 2.05295
2112.0 2.05894 2.06078
2113.0 2.03716 2.06436
2114.0 2.0536 2.05081
2115.0 2.0529 2.05106
2116.0 2.04747 2.06835
2117.0 2.05225 2.05617
2118.0 2.04203 2.05384
2119.0 2.05764 2.05865
2120.0 2.07329 2.06432
2121.0 2.08731 2.06625
2122.0 2.05988 2.05493
2123.0 2.06651 2.06735
2124.0 2.06715 2.05231
2125.0 2.05344 2.06351
2126.0 2.03872 2.05825
2127.0 2.03689 2.05535
2128.0 2.05312 2.04995
2129.0 2.05446 2.05854
2130.0 2.04324 2.06331
2131.0 2.0418 2.05136
2132.0 2.04454 2.05506
2133.0 2.04277 2.05625
2134.0 2.06623 2.0497
2135.0 2.06566 2.06534
2136.0 2.05832 2.0501
2137.0 2.05261 2.04968
2138.0 2.05023 2.05857
2139.0 2.06747 2.02418
2140.0 2.0655 2.02843
2141.0 2.07098 2.02398
2142.0 2.06147 2.01614
2143.0 2.0513 2.02204
2144.0 2.05785 2.03017
2145.0 2.06276 2.02568
2146.0 2.06962 2.01746
2147.0 2.04862 2.02708
2148.0 2.05608 2.02314
2149.0 2.04921 2.02182
2150.0 2.06725 2.01847
2151.0 2.06599 2.01637
2152.0 2.06441 2.01773
2153.0 2.05702 2.01987
2154.0 2.05403 2.02198
2155.0 2.0514 2.02343
2156.0 2.06208 2.02418
2157.0 2.0609 2.02639
2158.0 2.0668 2.0207
2159.0 2.06558 2.01878
2160.0 2.0524 2.01259
2161.0 2.04919 2.03319
2162.0 2.04829 2.01847
2163.0 2.05584 2.02134
2164.0 2.04988 2.01556
2165.0 2.05031 2.02807
2166.0 2.05544 2.0307
2167.0 2.04841 2.02826
2168.0 2.04626 2.02163
2169.0 2.04867 2.0233
2170.0 2.04431 2.02678
2171.0 2.05423 2.02486
2172.0 2.06428 2.0182
2173.0 2.05463 2.02808
2174.0 2.06126 2.01784
2175.0 2.06607 2.01796
2176.0 2.06359 2.02644
2177.0 2.06305 2.02626
2178.0 2.07623 2.01015
2179.0 2.06473 2.02315
2180.0 2.0609 2.02683
2181.0 2.0616 2.02447
2182.0 2.06463 2.02815
2183.0 2.0806 2.0266
2184.0 2.06607 2.01646
2185.0 2.06202 2.02148
2186.0 2.07016 2.01657
2187.0 2.06315 2.02627
2188.0 2.0672 2.02842
2189.0 2.06492 2.02118
2190.0 2.07057 2.03261
2191.0 2.06962 2.02859
2192.0 2.06129 2.02406
2193.0 2.05321 2.03183
2194.0 2.05439 2.02935
2195.0 2.0501 2.03128
2196.0 2.04911 2.02697
2197.0 2.03621 2.02139
2198.0 2.04261 2.02911
2199.0 2.03791 2.03123
2200.0 2.02969 2.02982
2201.0 2.03344 2.03608
2202.0 2.04721 2.03371
2203.0 2.06351 2.02927
2204.0 2.05901 2.02408
2205.0 2.05929 2.03388
2206.0 2.04012 2.02879
2207.0 2.04555 2.02596
2208.0 2.04276 2.02987
2209.0 2.06599 2.03181
2210.0 2.0605 2.03057
2211.0 2.06578 2.03614
2212.0 2.06732 2.03499
2213.0 2.05414 2.03062
2214.0 2.05801 2.02984
2215.0 2.08187 2.02379
2216.0 2.08079 2.03316
2217.0 2.07111 2.03454
2218.0 2.07013 2.02849
2219.0 2.07178 2.02093
2220.0 2.06643 2.0308
2221.0 2.07021 2.0274
2222.0 2.07621 2.03539
2223.0 2.08087 2.03577
2224.0 2.06588 2.03726
2225.0 2.07679 2.04035
2226.0 2.06948 2.02684
2227.0 2.06437 2.04026
2228.0 2.07666 2.03319
2229.0 2.06569 2.05077
2230.0 2.08809 2.03498
2231.0 2.0653 2.05112
2232.0 2.07214 2.03415
2233.0 2.08361 2.04149
2234.0 2.07244 2.04456
2235.0 2.06655 2.04007
2236.0 2.08004 2.03978
2237.0 2.06794 2.04178
2238.0 2.06823 2.04229
2239.0 2.07089 2.04419
2240.0 2.07609 2.04049
2241.0 2.06732 2.04257
2242.0 2.07631 2.03976
2243.0 2.07668 2.01893
2244.0 2.05456 2.03603
2245.0 2.04695 2.03256
2246.0 2.04841 2.03604
2247.0 2.05959 2.02959
2248.0 2.06512 2.0284
2249.0 2.0526 2.04155
2250.0 2.06118 2.03366
2251.0 2.05911 2.02897
2252.0 2.07625 2.03075
2253.0 2.10894 2.03055
2254.0 2.07616 2.03546
2255.0 2.05957 2.0363
2256.0 2.07142 2.03377
2257.0 2.06397 2.03004
2258.0 2.06212 2.03507
2259.0 2.07147 2.02374
2260.0 2.06676 2.02677
2261.0 2.06987 2.03114
2262.0 2.06433 2.02941
2263.0 2.07352 2.02767
2264.0 2.06805 2.03531
2265.0 2.07442 2.03274
2266.0 2.06 2.03696
2267.0 2.06339 2.03415
2268.0 2.05667 2.03262
2269.0 2.0605 2.03422
2270.0 2.05399 2.02197
2271.0 2.05468 2.02486
2272.0 2.07124 2.0165
2273.0 2.06675 2.02166
2274.0 2.0581 2.04022
2275.0 2.06253 2.03117
2276.0 2.06384 2.02819
2277.0 2.06507 2.02803
2278.0 2.04938 2.03038
2279.0 2.06335 2.02871
2280.0 2.05997 2.03605
2281.0 2.05004 2.04105
2282.0 2.05728 2.04532
2283.0 2.0604 2.04261
2284.0 2.0649 2.03476
2285.0 2.05955 2.02826
2286.0 2.05464 2.03068
2287.0 2.05741 2.03101
2288.0 2.06029 2.01691
2289.0 2.0577 2.03119
2290.0 2.05739 2.02595
2291.0 2.05746 2.02437
2292.0 2.04392 2.02671
2293.0 2.04734 2.02736
2294.0 2.05292 2.02471
2295.0 2.05093 2.02297
2296.0 2.0577 2.03072
2297.0 2.04761 2.02057
2298.0 2.04752 2.02847
2299.0 2.04268 2.02146
2300.0 2.05331 2.01336
2301.0 2.05648 2.02684
2302.0 2.03515 2.02295
2303.0 2.04167 2.02703
2304.0 2.05036 2.02268
2305.0 2.04226 2.0294
2306.0 2.04632 2.01837
2307.0 2.04475 2.01862
2308.0 2.0421 2.02688
2309.0 2.05183 2.02466
2310.0 2.03268 2.02138
2311.0 2.04178 2.00788
2312.0 2.04948 2.02203
2313.0 2.05652 2.02646
2314.0 2.0569 2.01337
2315.0 2.04679 2.02059
2316.0 2.06309 2.02159
2317.0 2.05444 2.02103
2318.0 2.05659 2.02142
2319.0 2.0498 2.02448
2320.0 2.04989 2.01831
2321.0 2.03872 2.02895
2322.0 2.04839 2.00877
2323.0 2.0581 2.02619
2324.0 2.04945 2.02227
2325.0 2.0624 2.01249
2326.0 2.05235 2.00426
2327.0 2.05049 2.01946
2328.0 2.05076 2.02141
2329.0 2.05124 2.02407
2330.0 2.04888 2.02531
2331.0 2.04637 2.02459
2332.0 2.06664 2.01843
2333.0 2.05025 2.01435
2334.0 2.04995 2.00952
2335.0 2.04598 2.01582
2336.0 2.04864 2.01864
2337.0 2.04763 1.99941
2338.0 2.04742 2.01156
2339.0 2.05046 2.00502
2340.0 2.04813 2.01827
2341.0 2.05795 2.01113
2342.0 2.08161 2.01532
2343.0 2.05593 2.01655
2344.0 2.05132 2.01641
2345.0 2.06246 2.00712
2346.0 2.06679 2.01924
2347.0 2.07246 2.01392
2348.0 2.08091 2.01015
2349.0 2.0561 2.02716
2350.0 2.05573 2.02393
2351.0 2.05744 2.01293
2352.0 2.05826 2.01785
2353.0 2.04799 2.01068
2354.0 2.02868 2.0141
2355.0 2.04129 2.01086
2356.0 2.04397 2.01883
2357.0 2.04992 2.01585
2358.0 2.04577 2.03125
2359.0 2.0647 2.01372
2360.0 2.05288 2.01413
2361.0 2.06632 2.0129
2362.0 2.06792 2.00911
2363.0 2.06803 2.01195
2364.0 2.06523 2.00964
2365.0 2.0506 2.01466
2366.0 2.05666 2.01878
2367.0 2.0636 2.01823
2368.0 2.05424 2.01832
2369.0 2.06124 2.01178
2370.0 2.06871 2.02406
2371.0 2.06711 2.01668
2372.0 2.06923 2.01945
2373.0 2.07554 2.02281
2374.0 2.07312 2.01759
2375.0 2.07418 2.0152
2376.0 2.07603 2.0198
2377.0 2.06136 2.02404
2378.0 2.06514 2.00949
2379.0 2.06601 2.01614
2380.0 2.06407 2.01817
2381.0 2.07224 2.01247
2382.0 2.06718 2.01862
2383.0 2.06781 2.01816
2384.0 2.0858 2.01672
2385.0 2.06241 2.01897
2386.0 2.06437 2.02031
2387.0 2.07309 2.01293
2388.0 2.05075 2.02261
2389.0 2.05633 2.02013
2390.0 2.06552 2.03068
2391.0 2.06745 2.03592
2392.0 2.05964 2.02832
2393.0 2.05895 2.03765
2394.0 2.0592 2.01744
2395.0 2.05363 2.02168
2396.0 2.07126 2.01906
2397.0 2.05793 2.02739
2398.0 2.06216 2.02633
2399.0 2.05467 2.02378
2400.0 2.07313 2.01586
2401.0 2.05742 2.02697
2402.0 2.063 2.03333
2403.0 2.07582 2.03045
2404.0 2.06308 2.03442
2405.0 2.06396 2.01968
2406.0 2.07778 2.03342
2407.0 2.0595 2.02038
2408.0 2.0647 2.02908
2409.0 2.06664 2.0151
2410.0 2.06907 2.03255
2411.0 2.06734 2.03071
2412.0 2.06974 2.02926
2413.0 2.06785 2.03147
2414.0 2.05607 2.03196
2415.0 2.07088 2.02188
2416.0 2.05423 2.02957
2417.0 2.05834 2.02935
2418.0 2.06058 2.0239
2419.0 2.0618 2.02725
2420.0 2.05884 2.01659
2421.0 2.06213 2.02424
2422.0 2.06809 2.03074
2423.0 2.06727 2.02692
2424.0 2.0589 2.02388
2425.0 2.07846 2.01964
2426.0 2.06254 2.02563
2427.0 2.05044 2.0187
2428.0 2.06201 2.03861
2429.0 2.07025 2.03622
2430.0 2.06407 2.0279
2431.0 2.07943 2.02433
2432.0 2.06158 2.02271
2433.0 2.06193 2.04606
2434.0 2.0587 2.02435
2435.0 2.0612 2.03437
2436.0 2.08301 2.03473
2437.0 2.06781 2.03363
2438.0 2.06799 2.03046
2439.0 2.06567 2.04209
2440.0 2.07088 2.02952
2441.0 2.06352 2.04301
2442.0 2.07038 2.03454
2443.0 2.05428 2.03322
2444.0 2.06802 2.02729
2445.0 2.05332 2.03236
2446.0 2.07853 2.02719
2447.0 2.08099 2.02256
2448.0 2.07645 2.03381
2449.0 2.08795 2.02131
2450.0 2.06627 2.03282
2451.0 2.08275 2.03671
2452.0 2.077 2.03138
2453.0 2.07045 2.03006
2454.0 2.04969 2.02711
2455.0 2.05563 2.02139
2456.0 2.05011 2.03578
2457.0 2.04277 2.03398
2458.0 2.04497 2.04198
2459.0 2.04957 2.03007
2460.0 2.05024 2.03801
2461.0 2.03755 2.0362
2462.0 2.03632 2.0366
2463.0 2.04053 2.04255
2464.0 2.03836 2.01983
2465.0 2.03168 2.02826
2466.0 2.0362 2.03494
2467.0 2.03967 2.03633
2468.0 2.04591 2.0281
2469.0 2.04154 2.03358
2470.0 2.04312 2.0329
2471.0 2.03628 2.03223
2472.0 2.03612 2.02764
2473.0 2.05361 2.02542
2474.0 2.04896 2.03224
2475.0 2.05436 2.03415
2476.0 2.0471 2.03136
2477.0 2.05159 2.04233
2478.0 2.04931 2.02665
2479.0 2.05259 2.03045
2480.0 2.0637 2.02144
2481.0 2.06469 2.0266
2482.0 2.05014 2.01995
2483.0 2.05226 2.03588
2484.0 2.04453 2.03841
2485.0 2.0515 2.02207
2486.0 2.05985 2.02919
2487.0 2.05977 2.03809
2488.0 2.05238 2.03389
2489.0 2.06098 2.02869
2490.0 2.06202 2.03571
2491.0 2.06679 2.03074
2492.0 2.06107 2.01007
2493.0 2.06319 2.03102
2494.0 2.05427 2.02236
2495.0 2.06412 2.01921
2496.0 2.05089 2.02456
2497.0 2.06064 2.02403
2498.0 2.07002 2.03121
2499.0 2.06257 2.02205
2500.0 2.05631 2.02028
2501.0 2.05868 2.02503
2502.0 2.05017 2.02668
2503.0 2.04952 2.02402
2504.0 2.06405 2.02868
2505.0 2.05828 2.02046
2506.0 2.06393 2.01675
2507.0 2.06903 2.0205
2508.0 2.0631 2.01811
2509.0 2.07936 2.03085
2510.0 2.06975 2.02041
2511.0 2.07714 2.02421
2512.0 2.06906 2.02083
2513.0 2.07625 2.01873
2514.0 2.06259 2.02501
2515.0 2.08334 2.03477
2516.0 2.07327 2.04374
2517.0 2.0692 2.02822
2518.0 2.07247 2.02836
2519.0 2.07196 2.02208
2520.0 2.06571 2.03228
2521.0 2.07308 2.02251
2522.0 2.07235 2.02835
2523.0 2.07278 2.01905
2524.0 2.06574 2.02718
2525.0 2.05921 2.02388
2526.0 2.0659 2.02376
2527.0 2.0647 2.03265
2528.0 2.06932 2.02622
2529.0 2.06497 2.02595
2530.0 2.06985 2.02638
2531.0 2.05151 2.01865
2532.0 2.06302 2.02027
2533.0 2.07552 2.01996
2534.0 2.06986 2.02143
2535.0 2.06386 2.02153
2536.0 2.05956 2.01822
2537.0 2.06592 2.0208
2538.0 2.06054 2.02041
2539.0 2.0651 2.02608
2540.0 2.06663 2.02272
2541.0 2.06943 2.02729
2542.0 2.06391 2.02539
2543.0 2.06632 2.03173
2544.0 2.06469 2.03397
2545.0 2.06457 2.02617
2546.0 2.05454 2.02486
2547.0 2.05806 2.03199
2548.0 2.08018 2.03159
2549.0 2.05948 2.03126
2550.0 2.06947 2.03322
2551.0 2.05686 2.02872
2552.0 2.06705 2.03275
2553.0 2.06978 2.02337
2554.0 2.06471 2.03384
2555.0 2.05783 2.02856
2556.0 2.06415 2.03215
2557.0 2.05907 2.02484
2558.0 2.05321 2.04108
2559.0 2.06607 2.03668
2560.0 2.05947 2.02799
2561.0 2.06077 2.02558
2562.0 2.05937 2.02674
2563.0 2.07139 2.02249
2564.0 2.0548 2.01503
2565.0 2.07733 2.02165
2566.0 2.06199 2.01889
2567.0 2.06605 2.02105
2568.0 2.07332 2.0203
2569.0 2.06199 2.0242
2570.0 2.06253 2.02084
2571.0 2.05354 2.03555
2572.0 2.06428 2.03216
2573.0 2.06011 2.03114
2574.0 2.06402 2.03348
2575.0 2.05619 2.02995
2576.0 2.0654 2.02391
2577.0 2.05934 2.02694
2578.0 2.06688 2.02038
2579.0 2.05314 2.02664
2580.0 2.06981 2.0277
2581.0 2.0645 2.02528
2582.0 2.06809 2.02897
2583.0 2.06373 2.02021
2584.0 2.0648 2.02429
2585.0 2.05185 2.03041
2586.0 2.06048 2.02312
2587.0 2.06819 2.01036
2588.0 2.07574 2.01841
2589.0 2.06034 2.03263
2590.0 2.05245 2.02652
2591.0 2.06065 2.0253
2592.0 2.07165 2.0247
2593.0 2.07219 2.02476
2594.0 2.06094 2.02494
2595.0 2.05435 2.02267
2596.0 2.05702 2.03311
2597.0 2.065 2.02782
2598.0 2.05862 2.01972
2599.0 2.0719 2.02853
2600.0 2.07976 2.03101
2601.0 2.05979 2.02466
2602.0 2.08009 2.03163
2603.0 2.06311 2.02716
2604.0 2.07414 2.03454
2605.0 2.07616 2.03048
2606.0 2.07859 2.0295
2607.0 2.06569 2.03808
2608.0 2.06474 2.03768
2609.0 2.06412 2.03584
2610.0 2.08624 2.03296
2611.0 2.0834 2.0348
2612.0 2.08338 2.03522
2613.0 2.09027 2.02153
2614.0 2.06707 2.03506
2615.0 2.0724 2.02995
2616.0 2.07797 2.04118
2617.0 2.06846 2.04055
2618.0 2.07292 2.0404
2619.0 2.06337 2.04709
2620.0 2.07282 2.04854
2621.0 2.06664 2.04489
2622.0 2.06861 2.04732
2623.0 2.06286 2.04495
2624.0 2.06688 2.04709
2625.0 2.0727 2.03525
2626.0 2.08111 2.03776
2627.0 2.0797 2.04729
2628.0 2.09454 2.04668
2629.0 2.06916 2.04154
2630.0 2.06606 2.03992
2631.0 2.07856 2.03879
2632.0 2.08873 2.03572
2633.0 2.07852 2.02649
2634.0 2.07852 2.02955
2635.0 2.08627 2.03904
2636.0 2.07671 2.036
2637.0 2.08189 2.01845
2638.0 2.08682 2.03626
2639.0 2.07421 2.02572
2640.0 2.06473 2.03132
2641.0 2.07683 2.02391
2642.0 2.07001 2.03125
2643.0 2.06636 2.03533
2644.0 2.07294 2.03612
2645.0 2.0813 2.03162
2646.0 2.06722 2.02561
2647.0 2.07383 2.02691
2648.0 2.06429 2.02973
2649.0 2.06543 2.03669
2650.0 2.0707 2.02198
2651.0 2.06603 2.02962
2652.0 2.05722 2.03292
2653.0 2.05799 2.03512
2654.0 2.05931 2.04621
2655.0 2.06266 2.03654
2656.0 2.06267 2.02953
2657.0 2.07341 2.02841
2658.0 2.06965 2.02883
2659.0 2.07375 2.03874
2660.0 2.06167 2.04085
2661.0 2.0761 2.03596
2662.0 2.06571 2.03138
2663.0 2.05739 2.04017
2664.0 2.07341 2.03841
2665.0 2.06799 2.0344
2666.0 2.05515 2.03307
2667.0 2.06252 2.04081
2668.0 2.06421 2.03188
2669.0 2.06833 2.03689
2670.0 2.07161 2.03275
2671.0 2.08188 2.03567
2672.0 2.07937 2.03335
2673.0 2.07522 2.02325
2674.0 2.07945 2.03152
2675.0 2.06996 2.03759
2676.0 2.07306 2.03702
2677.0 2.07047 2.02905
2678.0 2.07611 2.03812
2679.0 2.07195 2.03779
2680.0 2.06601 2.03936
2681.0 2.07638 2.03989
2682.0 2.07573 2.03047
2683.0 2.07267 2.02597
2684.0 2.0764 2.02227
2685.0 2.07112 2.0285
2686.0 2.06459 2.03743
2687.0 2.06673 2.03457
2688.0 2.07261 2.04285
2689.0 2.05903 2.03356
2690.0 2.06472 2.04092
2691.0 2.06907 2.0375
2692.0 2.06998 2.04188
2693.0 2.07676 2.03288
2694.0 2.09257 2.03287
2695.0 2.07102 2.03941
2696.0 2.06514 2.04243
2697.0 2.07848 2.03209
2698.0 2.06064 2.03777
2699.0 2.06594 2.03219
2700.0 2.08504 2.0349
2701.0 2.08089 2.03035
2702.0 2.07771 2.02653
2703.0 2.06856 2.03638
2704.0 2.0813 2.03422
2705.0 2.08932 2.03219
2706.0 2.06219 2.02657
2707.0 2.06317 2.02586
2708.0 2.07444 2.03919
2709.0 2.06094 2.03538
2710.0 2.07286 2.0319
2711.0 2.06274 2.03786
2712.0 2.059 2.03573
2713.0 2.05306 2.02914
2714.0 2.06484 2.02843
2715.0 2.068 2.03633
2716.0 2.07311 2.03331
2717.0 2.07162 2.03712
2718.0 2.07219 2.03633
2719.0 2.09005 2.04275
2720.0 2.08272 2.04831
2721.0 2.07888 2.03021
2722.0 2.09063 2.03748
2723.0 2.08339 2.03666
2724.0 2.07691 2.04792
2725.0 2.06976 2.04477
2726.0 2.0797 2.02887
2727.0 2.08177 2.04714
2728.0 2.08017 2.0434
2729.0 2.09683 2.03229
2730.0 2.0895 2.04078
2731.0 2.08431 2.03774
2732.0 2.0776 2.04213
2733.0 2.09907 2.02855
2734.0 2.09001 2.03824
2735.0 2.08419 2.03632
2736.0 2.08396 2.05159
2737.0 2.07427 2.04294
2738.0 2.08277 2.03911
2739.0 2.08689 2.03841
2740.0 2.08668 2.03607
2741.0 2.08776 2.04309
2742.0 2.08183 2.03954
2743.0 2.10278 2.03438
2744.0 2.10229 2.02841
2745.0 2.08644 2.03345
2746.0 2.08842 2.03488
2747.0 2.08491 2.04368
2748.0 2.09104 2.03529
2749.0 2.0876 2.04537
2750.0 2.10009 2.03386
2751.0 2.09381 2.03868
2752.0 2.08076 2.02756
2753.0 2.08756 2.03848
2754.0 2.08713 2.02047
2755.0 2.07475 2.02521
2756.0 2.08542 2.02855
2757.0 2.08396 2.03561
2758.0 2.07757 2.03479
2759.0 2.08088 2.02764
2760.0 2.06975 2.03084
2761.0 2.07169 2.03682
2762.0 2.07377 2.02906
2763.0 2.08133 2.02767
2764.0 2.07475 2.02851
2765.0 2.07349 2.02642
2766.0 2.07464 2.03164
2767.0 2.07891 2.03427
2768.0 2.06617 2.02997
2769.0 2.0729 2.02647
2770.0 2.0868 2.03545
2771.0 2.06515 2.03182
2772.0 2.08129 2.03507
2773.0 2.08929 2.02992
2774.0 2.08911 2.03403
2775.0 2.10458 2.03256
2776.0 2.08674 2.03868
2777.0 2.09285 2.03557
2778.0 2.09057 2.02846
2779.0 2.07844 2.03461
2780.0 2.07669 2.02109
2781.0 2.07005 2.02457
2782.0 2.08273 2.02794
2783.0 2.08513 2.04448
2784.0 2.07201 2.04196
2785.0 2.07104 2.0332
2786.0 2.06875 2.03125
2787.0 2.08031 2.03294
2788.0 2.07678 2.03895
2789.0 2.08235 2.03868
2790.0 2.0833 2.03611
2791.0 2.07668 2.03937
2792.0 2.10395 2.03598
2793.0 2.08577 2.04941
2794.0 2.09956 2.04334
2795.0 2.08651 2.04618
2796.0 2.08836 2.03365
2797.0 2.09075 2.03572
2798.0 2.08802 2.02803
2799.0 2.07299 2.02837
2800.0 2.07047 2.02009
2801.0 2.08326 2.03538
2802.0 2.08796 2.02923
2803.0 2.07067 2.01969
2804.0 2.0857 2.02841
2805.0 2.08554 2.02354
2806.0 2.07985 2.03293
2807.0 2.07983 2.01754
2808.0 2.08469 2.02199
2809.0 2.06873 2.02644
2810.0 2.07206 2.03112
2811.0 2.06615 2.03155
2812.0 2.0853 2.04355
2813.0 2.08447 2.0193
2814.0 2.07491 2.02812
2815.0 2.08168 2.0353
2816.0 2.06954 2.02616
2817.0 2.09102 2.03032
2818.0 2.07695 2.02568
2819.0 2.09617 2.02796
2820.0 2.08671 2.03476
2821.0 2.08426 2.03251
2822.0 2.08611 2.03309
2823.0 2.0872 2.02593
2824.0 2.07677 2.03734
2825.0 2.07536 2.03016
2826.0 2.07599 2.02354
2827.0 2.0833 2.03926
2828.0 2.07478 2.03757
2829.0 2.09292 2.0259
2830.0 2.09602 2.03429
2831.0 2.08612 2.02356
2832.0 2.07466 2.03475
2833.0 2.08258 2.01837
2834.0 2.07554 2.03267
2835.0 2.06766 2.02527
2836.0 2.07462 2.03507
2837.0 2.07555 2.02499
2838.0 2.07905 2.0269
2839.0 2.07226 2.02392
2840.0 2.0696 2.03474
2841.0 2.08069 2.03748
2842.0 2.08953 2.02871
2843.0 2.08835 2.03493
2844.0 2.0875 2.03104
2845.0 2.07661 2.0245
2846.0 2.08124 2.03489
2847.0 2.07432 2.02948
2848.0 2.08475 2.02923
2849.0 2.09342 2.03211
2850.0 2.08557 2.0368
2851.0 2.07704 2.02236
2852.0 2.07403 2.02363
2853.0 2.07681 2.02579
2854.0 2.08912 2.03261
2855.0 2.08077 2.02614
2856.0 2.08575 2.02628
2857.0 2.08563 2.03225
2858.0 2.09339 2.04028
2859.0 2.08731 2.03269
2860.0 2.08612 2.03812
2861.0 2.08041 2.04238
2862.0 2.07289 2.03935
2863.0 2.08338 2.03413
2864.0 2.07918 2.03236
2865.0 2.07606 2.03688
2866.0 2.07643 2.03516
2867.0 2.07399 2.02887
2868.0 2.07527 2.02441
2869.0 2.09415 2.02876
2870.0 2.07243 2.02882
2871.0 2.07797 2.04532
2872.0 2.0695 2.03358
2873.0 2.07329 2.03614
2874.0 2.07354 2.03168
2875.0 2.0646 2.04932
2876.0 2.07672 2.03689
2877.0 2.07132 2.04259
2878.0 2.07503 2.03945
2879.0 2.08163 2.05065
2880.0 2.08507 2.04478
2881.0 2.07856 2.04341
2882.0 2.07905 2.03743
2883.0 2.06544 2.04243
2884.0 2.08591 2.03736
2885.0 2.0897 2.03874
2886.0 2.08002 2.04801
2887.0 2.07789 2.04016
2888.0 2.08499 2.03961
2889.0 2.07523 2.04433
2890.0 2.0786 2.04064
2891.0 2.08268 2.03734
2892.0 2.08987 2.03806
2893.0 2.0935 2.02808
2894.0 2.09201 2.03687
2895.0 2.09335 2.0344
2896.0 2.09521 2.0406
2897.0 2.08533 2.04026
2898.0 2.09749 2.04298
2899.0 2.08554 2.04379
2900.0 2.09336 2.02958
2901.0 2.09919 2.04233
2902.0 2.09863 2.04038
2903.0 2.1028 2.04234
2904.0 2.08961 2.0363
2905.0 2.09341 2.03739
2906.0 2.09494 2.03771
2907.0 2.09243 2.03507
2908.0 2.09995 2.03533
2909.0 2.09544 2.04723
2910.0 2.09006 2.0433
2911.0 2.09812 2.03224
2912.0 2.09325 2.03239
2913.0 2.08618 2.0259
2914.0 2.08754 2.04636
2915.0 2.09113 2.0362
2916.0 2.10138 2.03503
2917.0 2.09632 2.03506
2918.0 2.10177 2.03727
2919.0 2.10263 2.03312
2920.0 2.10415 2.04089
2921.0 2.10474 2.03631
2922.0 2.0934 2.03152
2923.0 2.09108 2.03353
2924.0 2.09036 2.03191
2925.0 2.09429 2.02883
2926.0 2.0974 2.03439
2927.0 2.08065 2.0389
2928.0 2.09759 2.03765
2929.0 2.09867 2.03654
2930.0 2.10874 2.03576
2931.0 2.09748 2.0357
2932.0 2.11657 2.04064
2933.0 2.1084 2.03087
2934.0 2.0899 2.04934
2935.0 2.09232 2.03804
2936.0 2.08502 2.04054
2937.0 2.08759 2.03879
2938.0 2.10442 2.03903
2939.0 2.10344 2.03346
2940.0 2.0816 2.03779
2941.0 2.06847 2.03819
2942.0 2.06872 2.04515
2943.0 2.07317 2.0382
2944.0 2.07373 2.03847
2945.0 2.06535 2.0348
2946.0 2.06608 2.03595
2947.0 2.06881 2.03911
2948.0 2.07307 2.04977
2949.0 2.07011 2.03381
2950.0 2.07259 2.03126
2951.0 2.06544 2.04365
2952.0 2.0723 2.03285
2953.0 2.07117 2.03372
2954.0 2.07849 2.04215
2955.0 2.0748 2.03272
2956.0 2.07868 2.03602
2957.0 2.08501 2.03483
2958.0 2.0716 2.0388
2959.0 2.08148 2.0398
2960.0 2.07182 2.0409
2961.0 2.07718 2.03802
2962.0 2.08232 2.04587
2963.0 2.0845 2.04481
2964.0 2.06962 2.03951
2965.0 2.08182 2.04842
2966.0 2.0841 2.04112
2967.0 2.06799 2.0475
2968.0 2.08016 2.04143
2969.0 2.08461 2.03373
2970.0 2.07795 2.03752
2971.0 2.07658 2.04078
2972.0 2.07711 2.03556
2973.0 2.0767 2.03537
2974.0 2.06681 2.04523
2975.0 2.06792 2.03908
2976.0 2.0843 2.03901
2977.0 2.0924 2.03446
2978.0 2.08485 2.03453
2979.0 2.07696 2.03175
2980.0 2.08996 2.04099
2981.0 2.07691 2.03762
2982.0 2.07877 2.02981
2983.0 2.08941 2.04169
2984.0 2.07409 2.03138
2985.0 2.08036 2.02351
2986.0 2.07431 2.03324
2987.0 2.07785 2.03378
2988.0 2.07768 2.03405
2989.0 2.07519 2.03016
2990.0 2.07801 2.03022
2991.0 2.08211 2.03152
2992.0 2.07297 2.02818
2993.0 2.07683 2.0332
2994.0 2.07707 2.02968
2995.0 2.08098 2.02404
2996.0 2.07479 2.04096
2997.0 2.08155 2.03414
2998.0 2.06605 2.04308
2999.0 2.07301 2.02583
3000.0 2.0669 2.03093
3001.0 2.07542 2.0274
3002.0 2.07076 2.02904
3003.0 2.07799 2.0245
3004.0 2.07647 2.02959
3005.0 2.08991 2.0317
3006.0 2.09474 2.02445
3007.0 2.08475 2.03009
3008.0 2.08596 2.03448
3009.0 2.07602 2.03763
3010.0 2.0683 2.03249
3011.0 2.08931 2.04108
3012.0 2.08633 2.05175
3013.0 2.08033 2.04657
3014.0 2.07749 2.03213
3015.0 2.08562 2.04615
3016.0 2.08257 2.03565
3017.0 2.07843 2.04131
3018.0 2.08657 2.04241
3019.0 2.07361 2.03741
3020.0 2.07863 2.04578
3021.0 2.09806 2.03832
3022.0 2.08306 2.03602
3023.0 2.08235 2.04149
3024.0 2.06699 2.03139
3025.0 2.06815 2.03364
3026.0 2.07815 2.03847
3027.0 2.0828 2.03618
3028.0 2.0779 2.02944
3029.0 2.06891 2.02726
3030.0 2.07624 2.04194
3031.0 2.08095 2.02553
3032.0 2.07048 2.0373
3033.0 2.06752 2.02791
3034.0 2.07871 2.02732
3035.0 2.07258 2.02986
3036.0 2.0745 2.02769
3037.0 2.07145 2.0329
3038.0 2.08119 2.02937
3039.0 2.07755 2.03047
3040.0 2.08431 2.03805
3041.0 2.07296 2.0468
3042.0 2.08897 2.04144
3043.0 2.08327 2.03993
3044.0 2.08497 2.03532
3045.0 2.08459 2.03255
3046.0 2.07738 2.02831
3047.0 2.07571 2.04038
3048.0 2.08452 2.03671
3049.0 2.08944 2.03435
3050.0 2.08209 2.03757
3051.0 2.07978 2.02641
3052.0 2.08088 2.03536
3053.0 2.07847 2.03178
3054.0 2.08676 2.0444
3055.0 2.09945 2.0392
3056.0 2.09015 2.03823
3057.0 2.0738 2.03342
3058.0 2.0766 2.03365
3059.0 2.09304 2.0265
3060.0 2.0941 2.04269
3061.0 2.07856 2.02865
3062.0 2.08357 2.03242
3063.0 2.09308 2.03078
3064.0 2.0941 2.03447
3065.0 2.09997 2.03894
3066.0 2.07685 2.03454
3067.0 2.08506 2.03542
3068.0 2.08818 2.0257
3069.0 2.09343 2.03389
3070.0 2.08922 2.03597
3071.0 2.09936 2.03555
3072.0 2.08979 2.04142
3073.0 2.09749 2.02183
3074.0 2.08396 2.02801
3075.0 2.07907 2.04212
3076.0 2.08207 2.03
3077.0 2.07706 2.03287
3078.0 2.10359 2.04027
3079.0 2.08869 2.03301
3080.0 2.0916 2.02605
3081.0 2.08738 2.02693
3082.0 2.08941 2.0228
3083.0 2.09634 2.0324
3084.0 2.09255 2.02268
3085.0 2.08879 2.03701
3086.0 2.09101 2.03752
3087.0 2.08187 2.03084
3088.0 2.09484 2.03193
3089.0 2.08817 2.02739
3090.0 2.087 2.02921
3091.0 2.08476 2.03206
3092.0 2.09704 2.03404
3093.0 2.09393 2.03348
3094.0 2.09112 2.03226
3095.0 2.08399 2.02794
3096.0 2.07823 2.02977
3097.0 2.09041 2.03252
3098.0 2.09812 2.02906
3099.0 2.09415 2.02385
3100.0 2.09369 2.03228
3101.0 2.09134 2.0316
3102.0 2.10234 2.03722
3103.0 2.10345 2.03924
3104.0 2.10898 2.03541
3105.0 2.10183 2.03466
3106.0 2.09569 2.02725
3107.0 2.0929 2.03604
3108.0 2.07919 2.0382
3109.0 2.08605 2.03453
3110.0 2.07142 2.02847
3111.0 2.08337 2.01782
3112.0 2.08439 2.02636
3113.0 2.08248 2.03104
3114.0 2.08573 2.02385
3115.0 2.07834 2.02752
3116.0 2.08288 2.02445
3117.0 2.08469 2.03045
3118.0 2.08174 2.02002
3119.0 2.08451 2.02664
3120.0 2.07714 2.02549
3121.0 2.07665 2.02876
3122.0 2.08389 2.02329
3123.0 2.08247 2.02097
3124.0 2.07602 2.02962
3125.0 2.09674 2.02887
3126.0 2.08625 2.0341
3127.0 2.07709 2.03498
3128.0 2.08168 2.02653
3129.0 2.07116 2.03546
3130.0 2.06894 2.02961
3131.0 2.07828 2.01381
3132.0 2.07761 2.03246
3133.0 2.06922 2.02605
3134.0 2.07709 2.0268
3135.0 2.0716 2.03159
3136.0 2.07621 2.03204
3137.0 2.08147 2.02462
3138.0 2.08232 2.03567
3139.0 2.08639 2.02298
3140.0 2.07758 2.03239
3141.0 2.08453 2.03354
3142.0 2.08721 2.01799
3143.0 2.08241 2.02206
3144.0 2.09173 2.02192
3145.0 2.08743 2.04052
3146.0 2.08822 2.03104
3147.0 2.09527 2.03108
3148.0 2.08106 2.03104
3149.0 2.08186 2.03467
3150.0 2.07724 2.04022
3151.0 2.08263 2.03067
3152.0 2.08892 2.03691
3153.0 2.07355 2.02512
3154.0 2.07633 2.0319
3155.0 2.10137 2.04346
3156.0 2.09455 2.03535
3157.0 2.08515 2.03514
3158.0 2.09253 2.02352
3159.0 2.07485 2.03302
3160.0 2.08878 2.02967
3161.0 2.0868 2.03486
3162.0 2.0718 2.03738
3163.0 2.09227 2.03746
3164.0 2.07745 2.03801
3165.0 2.09248 2.03641
3166.0 2.09954 2.03845
3167.0 2.09131 2.03141
3168.0 2.0909 2.04554
3169.0 2.0978 2.0394
3170.0 2.09326 2.04329
3171.0 2.09007 2.02428
3172.0 2.09651 2.03925
3173.0 2.08835 2.03819
3174.0 2.07469 2.0365
3175.0 2.08175 2.03439
3176.0 2.10338 2.03831
3177.0 2.09979 2.03358
3178.0 2.09689 2.02773
3179.0 2.0915 2.03184
3180.0 2.10369 2.03547
3181.0 2.09826 2.02757
3182.0 2.10082 2.03565
3183.0 2.09744 2.04498
3184.0 2.09026 2.03383
3185.0 2.10531 2.03002
3186.0 2.096 2.03871
3187.0 2.10033 2.03204
3188.0 2.09897 2.03379
3189.0 2.0957 2.0267
3190.0 2.08313 2.03185
3191.0 2.09863 2.03172
3192.0 2.10728 2.03501
3193.0 2.10147 2.02921
3194.0 2.07864 2.0329
3195.0 2.08575 2.03269
3196.0 2.09304 2.03547
3197.0 2.09586 2.03988
3198.0 2.09102 2.04086
3199.0 2.08847 2.02901
3200.0 2.09163 2.02957
3201.0 2.09973 2.03323
3202.0 2.09953 2.03342
3203.0 2.09297 2.03235
3204.0 2.10207 2.03322
3205.0 2.09918 2.03411
3206.0 2.08954 2.02902
3207.0 2.10322 2.02946
3208.0 2.0951 2.03698
3209.0 2.08235 2.03808
3210.0 2.09048 2.03473
3211.0 2.09998 2.03188
3212.0 2.0865 2.0287
3213.0 2.08991 2.02179
3214.0 2.08904 2.02348
3215.0 2.09659 2.03228
3216.0 2.0932 2.02813
3217.0 2.09682 2.02875
3218.0 2.08714 2.02445
3219.0 2.10247 2.03012
3220.0 2.09984 2.02692
3221.0 2.08215 2.02674
3222.0 2.09507 2.0384
3223.0 2.09192 2.03605
3224.0 2.08701 2.02914
3225.0 2.10277 2.04104
3226.0 2.09369 2.03042
3227.0 2.09557 2.01593
3228.0 2.087 2.0268
3229.0 2.08538 2.03821
3230.0 2.0817 2.03378
3231.0 2.08372 2.02532
3232.0 2.08575 2.0381
3233.0 2.08355 2.03167
3234.0 2.09685 2.0412
3235.0 2.09013 2.03274
3236.0 2.1145 2.02285
3237.0 2.08896 2.03115
3238.0 2.09023 2.02783
3239.0 2.09195 2.02906
3240.0 2.09441 2.02619
3241.0 2.0988 2.03176
3242.0 2.08374 2.03671
3243.0 2.08681 2.03292
3244.0 2.08676 2.04274
3245.0 2.09908 2.02962
3246.0 2.0941 2.02831
3247.0 2.09123 2.02659
3248.0 2.09208 2.03187
3249.0 2.10042 2.02074
3250.0 2.0931 2.03154
3251.0 2.09133 2.03739
3252.0 2.12138 2.03865
3253.0 2.107 2.02874
3254.0 2.09927 2.03222
3255.0 2.10013 2.02767
3256.0 2.10885 2.04164
3257.0 2.0983 2.0383
3258.0 2.10694 2.03852
3259.0 2.08717 2.03865
3260.0 2.10169 2.03686
3261.0 2.10711 2.03555
3262.0 2.09694 2.02903
3263.0 2.09472 2.03826
3264.0 2.09921 2.03737
3265.0 2.09305 2.0325
3266.0 2.09015 2.03328
3267.0 2.09391 2.04316
3268.0 2.07567 2.04019
3269.0 2.09654 2.02874
3270.0 2.09575 2.03514
3271.0 2.09313 2.03738
3272.0 2.08679 2.03521
3273.0 2.08341 2.02884
3274.0 2.08409 2.03285
3275.0 2.08136 2.03144
3276.0 2.08432 2.04075
3277.0 2.07221 2.04344
3278.0 2.08902 2.03738
3279.0 2.0813 2.04353
3280.0 2.07399 2.04512
3281.0 2.08905 2.04482
3282.0 2.07833 2.04494
3283.0 2.06005 2.03687
3284.0 2.08125 2.05014
3285.0 2.07478 2.04567
3286.0 2.09081 2.04405
3287.0 2.08774 2.03219
3288.0 2.08068 2.02891
3289.0 2.0875 2.02443
3290.0 2.08887 2.02743
3291.0 2.10432 2.02237
3292.0 2.11214 2.02783
3293.0 2.1006 2.03992
3294.0 2.09856 2.0351
3295.0 2.10725 2.03184
3296.0 2.12661 2.02984
3297.0 2.12582 2.03285
3298.0 2.13074 2.03542
3299.0 2.11004 2.0202
3300.0 2.10593 2.03078
3301.0 2.12064 2.03568
3302.0 2.10873 2.02722
3303.0 2.09928 2.04143
3304.0 2.10578 2.03186
3305.0 2.11218 2.02431
3306.0 2.10015 2.02251
3307.0 2.09539 2.03034
3308.0 2.10265 2.03458
3309.0 2.10694 2.03277
3310.0 2.08727 2.03117
3311.0 2.09743 2.03514
3312.0 2.12298 2.02519
3313.0 2.10273 2.03844
3314.0 2.09324 2.02362
3315.0 2.11732 2.03192
3316.0 2.1188 2.03399
3317.0 2.12786 2.03524
3318.0 2.11822 2.03795
3319.0 2.12758 2.03444
3320.0 2.11994 2.02372
3321.0 2.11677 2.03407
3322.0 2.11694 2.04744
3323.0 2.10512 2.04135
3324.0 2.10544 2.02703
3325.0 2.09431 2.03697
3326.0 2.12282 2.03732
3327.0 2.10997 2.02604
3328.0 2.09278 2.0347
3329.0 2.09263 2.04706
3330.0 2.09742 2.02783
3331.0 2.10477 2.03278
3332.0 2.08669 2.039
3333.0 2.09341 2.036
3334.0 2.07173 2.03699
3335.0 2.08978 2.03815
3336.0 2.07996 2.0272
3337.0 2.07167 2.03259
