# Supplementary material for: Sweet taste of heavy water
Source: Commun Biol. 2021 Apr 6;4:440. doi: 10.1038/s42003-021-01964-y (PMC8024362; doi:10.1038/s42003-021-01964-y)
Supplement: Supplementary file 10 — Supplementary Data 8 [file 42003_2021_1964_MOESM10_ESM.txt]

565.0 0.004266666666666641
566.0 -0.00793333333333332
567.0 -0.005366666666666686
568.0 -0.016633333333333306
569.0 -0.012166666666666659
570.0 0.001233333333333364
571.0 0.0023000000000000242
572.0 -0.004466666666666647
573.0 0.014733333333333334
574.0 0.0013333333333333253
575.0 0.012166666666666673
576.0 0.013466666666666668
577.0 0.012333333333333335
578.0 0.009666666666666685
579.0 -0.0005666666666666598
580.0 -0.0030333333333333323
581.0 -0.00033333333333333826
582.0 -0.008333333333333318
583.0 -0.014666666666666661
584.0 -0.0025000000000000022
585.0 -0.00990000000000002
586.0 -0.011699999999999988
587.0 -0.017299999999999982
588.0 -0.015599999999999975
589.0 -0.013966666666666669
590.0 -0.004166666666666652
591.0 -0.011833333333333335
592.0 -0.02656666666666667
593.0 -0.019133333333333336
594.0 -0.036333333333333356
595.0 -0.02733333333333335
596.0 -0.020566666666666664
597.0 -0.012333333333333335
598.0 -0.02303333333333335
599.0 -0.02566666666666667
600.0 -0.02456666666666668
601.0 -0.003233333333333324
602.0 0.04116666666666666
603.0 0.006633333333333324
604.0 0.004066666666666663
605.0 -0.006833333333333344
606.0 -0.01366666666666666
607.0 -0.0052666666666666695
608.0 0.009533333333333338
609.0 -0.01866666666666665
610.0 -0.004833333333333342
611.0 -0.007733333333333342
612.0 -0.00786666666666666
613.0 0.00016666666666667607
614.0 0.007900000000000004
615.0 -0.006200000000000011
616.0 0.005866666666666673
617.0 0.012866666666666651
618.0 -0.0015666666666666607
619.0 -0.0005000000000000004
620.0 -0.004533333333333334
621.0 0.003333333333333341
622.0 -0.010433333333333322
623.0 0.002966666666666673
624.0 -0.0011000000000000315
625.0 -0.007500000000000007
626.0 -0.023533333333333323
627.0 -0.02733333333333335
628.0 -0.05296666666666666
629.0 -0.036766666666666656
630.0 -0.032666666666666705
631.0 -0.02590000000000002
632.0 -0.049133333333333376
633.0 -0.02516666666666667
634.0 -0.039099999999999996
635.0 -0.023566666666666666
636.0 0.0055333333333333345
637.0 0.02023333333333334
638.0 -0.011966666666666667
639.0 -0.02410000000000001
640.0 -0.0018333333333333257
641.0 0.007366666666666674
642.0 -0.005666666666666667
643.0 0.0032666666666666747
644.0 0.0011333333333333334
645.0 0.007600000000000003
646.0 0.004833333333333328
647.0 0.015333333333333345
648.0 0.008333333333333331
649.0 0.00626666666666667
650.0 -0.0002333333333333354
651.0 0.017866666666666656
652.0 0.020166666666666666
653.0 -0.004933333333333331
654.0 -0.009533333333333324
655.0 0.008966666666666664
656.0 -0.0003000000000000086
657.0 -0.0020000000000000018
658.0 0.015033333333333329
659.0 0.0009000000000000119
660.0 -0.010633333333333328
661.0 -0.009833333333333333
662.0 -0.007066666666666679
663.0 -0.04193333333333335
664.0 -0.08186666666666667
665.0 -0.09210000000000002
666.0 -0.07276666666666665
667.0 -0.16743333333333327
668.0 -0.17546666666666666
669.0 -0.1425
670.0 -0.1607
671.0 -0.19080000000000003
672.0 -0.12443333333333334
673.0 -0.14323333333333335
674.0 -0.09960000000000001
675.0 -0.08969999999999997
676.0 -0.07476666666666669
677.0 -0.16073333333333334
678.0 -0.03553333333333333
679.0 -0.02189999999999999
680.0 -0.002266666666666667
681.0 -0.005600000000000008
682.0 0.08766666666666664
683.0 -0.009233333333333343
684.0 -0.0014000000000000123
685.0 0.004266666666666655
686.0 0.007533333333333336
687.0 0.0035333333333333328
688.0 0.0044666666666666605
689.0 0.002800000000000011
690.0 -0.008233333333333329
691.0 0.012900000000000009
692.0 0.0027666666666666673
693.0 -0.0037333333333333246
694.0 -0.0001666666666666622
695.0 0.0035333333333333466
696.0 0.011866666666666664
697.0 -0.006433333333333305
698.0 -0.02596666666666668
699.0 -0.0018333333333333396
700.0 -0.0034666666666666457
701.0 0.007499999999999993
702.0 0.005199999999999996
703.0 -0.02439999999999999
704.0 -0.00556666666666665
705.0 -0.004133333333333322
706.0 -0.02426666666666666
707.0 -0.06040000000000001
708.0 -0.04316666666666666
709.0 -0.0862
710.0 -0.1412333333333333
711.0 -0.16610000000000008
712.0 -0.2016333333333334
713.0 -0.26086666666666664
714.0 -0.23746666666666666
715.0 -0.23100000000000004
716.0 -0.16629999999999995
717.0 -0.15713333333333335
718.0 -0.08026666666666668
719.0 -0.08893333333333334
720.0 -0.0730666666666667
721.0 -0.09140000000000001
722.0 -0.04730000000000002
723.0 -0.03556666666666669
724.0 -0.005933333333333304
725.0 0.044066666666666685
726.0 -0.0003999999999999976
727.0 0.0030333333333333323
728.0 0.011933333333333351
729.0 0.03493333333333333
730.0 0.0036333333333333356
731.0 0.010533333333333339
732.0 0.021400000000000016
733.0 0.010233333333333317
734.0 0.001166666666666677
735.0 0.010866666666666677
736.0 0.0179
737.0 0.003866666666666671
738.0 0.005966666666666669
739.0 0.004466666666666674
740.0 0.027066666666666683
741.0 0.009466666666666672
742.0 -0.009866666666666676
743.0 0.03306666666666665
744.0 0.02226666666666667
745.0 -0.028433333333333324
746.0 -0.0022999999999999826
747.0 -0.002166666666666678
748.0 0.020199999999999996
749.0 0.008400000000000005
750.0 -0.0102
751.0 -0.004233333333333325
752.0 -0.0694
753.0 -0.02499999999999998
754.0 -0.033933333333333315
755.0 -0.09243333333333334
756.0 -0.03923333333333333
757.0 -0.0024999999999999745
758.0 -0.023866666666666675
759.0 -0.012833333333333363
760.0 0.013033333333333327
761.0 0.007233333333333328
762.0 -0.025066666666666626
763.0 0.005299999999999999
764.0 0.014166666666666647
765.0 -0.002699999999999994
766.0 0.055199999999999985
767.0 0.014333333333333344
768.0 0.02046666666666666
769.0 -0.026333333333333334
770.0 0.009566666666666682
771.0 0.013500000000000012
772.0 -0.07006666666666667
773.0 0.0011333333333333195
774.0 0.009333333333333332
775.0 0.0030000000000000027
776.0 0.0022333333333333233
777.0 -0.003333333333333313
778.0 0.014333333333333337
779.0 -0.000800000000000009
780.0 -0.01980000000000004
781.0 -0.0345
782.0 -0.004933333333333345
783.0 -0.025033333333333324
784.0 -0.03616666666666668
785.0 -0.022499999999999964
786.0 -0.03273333333333331
787.0 -0.04176666666666669
788.0 -0.02066666666666668
789.0 -0.014933333333333312
790.0 -0.01186666666666665
791.0 0.018733333333333338
792.0 -0.011466666666666667
793.0 0.0001666666666666483
794.0 0.03296666666666666
795.0 0.027699999999999975
796.0 0.0003333333333333105
797.0 0.012733333333333333
798.0 0.015500000000000014
799.0 0.016933333333333342
800.0 0.007733333333333328
801.0 0.02183333333333333
802.0 0.0076999999999999985
803.0 0.007933333333333334
804.0 0.018533333333333332
805.0 0.017633333333333334
806.0 -0.016399999999999998
807.0 0.01633333333333334
808.0 0.0295
809.0 0.019733333333333325
810.0 -0.014133333333333331
811.0 -0.02046666666666666
812.0 -0.0013000000000000095
813.0 0.0011000000000000038
814.0 -0.005066666666666664
815.0 -0.0026666666666666783
816.0 -0.01100000000000001
817.0 -0.013600000000000029
818.0 -0.02416666666666667
819.0 -0.011333333333333362
820.0 -0.12846666666666667
821.0 -0.05630000000000002
822.0 -0.14563333333333336
823.0 -0.2486333333333334
824.0 -0.2260333333333334
825.0 -0.20583333333333328
826.0 -0.21130000000000002
827.0 -0.17709999999999987
828.0 -0.05699999999999994
